# Supplementary material for: Phylogeographic analysis of long-legged bats, Macrophyllum macrophyllum, with notes on roosting behavior and natural history
Source: PeerJ. 2025 May 23;13:e19432. doi: 10.7717/peerj.19432 (PMC12105620; doi:10.7717/peerj.19432)
Supplement: Supplemental Information 2 [file peerj-13-19432-s002.nex]

#NEXUS
BEGIN DATA;
	DIMENSIONS NTAX=40 NCHAR=1140;
	FORMAT DATATYPE = DNA GAP = - MISSING = ?;
	MATRIX
	TS311_Mato_Grosso_Cuiaba ATGACCAACATCCGAAAAACCCATCCCCTAATTAAAATTATCAACACCTCCTTAATTGACCTTCCCGCCCCCTCCAGCCTATCATCCTGATGAAACTTTGGGTCTATCTTAGGAGTATGCCTAGTAGTACAGATATTAACAGGACTATTCCTAGCTATACACTATACATCCGACACAGCAACCGCATTCAACTCCGTAGCCCACATCTGCCGAGACGTTAACTATGGCTGAATCCTCCGATATCTACACGCCAACGGAGCGTCTATATTCTTCATCTGCCTTTACCTTCATGTAGGTCGAGGACTCTACTATGGATCCTACATATACTCAGAAACATGAAACATCGGAATTATCCTCTTATTTACAGTAATAGC…
	TS312_Mato_Grosso_Cuiaba ATGACCAACATCCGAAAAACCCATCCCCTAATTAAAATTATCAACACCTCCTTAATTGACCTTCCCGCCCCCTCCAGCCTATCATCCTGATGAAACTTTGGGTCTATCTTAGGAGTATGCCTAGTAGTACAGATATTAACAGGACTATTCCTAGCTATACACTATACATCCGACACAGCAACCGCATTCAACTCCGTAGCCCACATCTGCCGAGACGTTAACTATGGCTGAATCCTCCGATATCTACACGCCAACGGAGCGTCTATATTCTTCATCTGCCTTTACCTTCATGTAGGTCGAGGACTCTACTATGGATCCTACATATACTCAGAAACATGAAACATCGGAATTATCCTCTTATTTACAGTAATAGC…
	JS310_Mato_Grosso_Cuiaba ATGACCAACATCCGAAAAACCCATCCCCTAATTAAAATTATCAACACCTCCTTAATTGACCTTCCCGCCCCCTCCAGCCTATCATCCTGATGAAACTTTGGGTCTATCTTAGGAGTATGCCTAGTAGTACAGATATTAACAGGACTATTCCTAGCTATACACTATACATCCGACACAGCAACCGCATTCAACTCCGTAGCCCACATCTGCCGAGACGTTAACTATGGCTGAATCCTCCGATATCTACACGCCAACGGAGCGTCTATATTCTTCATCTGCCTTTACCTTCATGTAGGTCGAGGACTCTACTATGGATCCTACATATACTCAGAAACATGAAACATCGGAATTATCCTCTTATTTACAGTAATAGC…
	JS280_Mato_Grosso_Mimoso ATGACCAACATCCGAAAAACCCACCCTCTAATTAAAATTATCAACACCTCCTTAATTGACCTCCCCGCCCCCTCCAGCCTATCATCCTGATGAAACTTTGGGTCTATCTTAGGAGTATGCCTAGTGGTACAAATCTTAACAGGACTATTCCTAGCTATACACTATACATCCGACACAGCTACCGCATTCAACTCCGTGGCCCATATCTGCCGAGACGTTAACTATGGATGAGTCCTCCGATATCTACACGCCAACGGAGCATCTATATTCTTCATCTGCCTTTACATTCATGTAGGTCGAGGACTCTACTATGGCTCCTATATATACTCAAAAACATGAAACATCGGAATTATCCTCTTATTTGCAGTAATAGC…
	JS282_Mato_Grosso_Mimoso ATGACCAACATCCGAAAAACCCACCCTCTAATTAAAATTATCAACACCTCCTTAATTGACCTCCCCGCCCCCTCCAGCCTATCATCCTGATGAAACTTTGGGTCTATCTTAGGAGTATGCCTAGTGGTACAAATCTTAACAGGACTATTCCTAGCTATACACTATACATCCGACACAGCTACCGCATTCAACTCCGTGGCCCATATCTGCCGAGACGTTAACTATGGATGAGTCCTCCGATATCTACACGCCAACGGAGCATCTATATTCTTCATCTGCCTTTACATTCATGTAGGTCGAGGACTCTACTATGGCTCCTATATATACTCAAAAACATGAAACATCGGAATTATCCTCTTATTTGCAGTAATAGC…
	JS283_Mato_Grosso_Mimoso ATGACCAACATCCGAAAAACCCACCCTCTAATTAAAATTATCAACACCTCCTTAATTGACCTCCCCGCCCCCTCCAGCCTATCATCCTGATGAAACTTTGGGTCTATCTTAGGAGTATGCCTAGTGGTACAAATCTTAACAGGACTATTCCTAGCTATACACTATACATCCGACACAGCTACCGCATTCAACTCCGTGGCCCATATCTGCCGAGACGTTAACTATGGATGAGTCCTCCGATATCTACACGCCAACGGAGCATCTATATTCTTCATCTGCCTTTACATTCATGTAGGTCGAGGACTCTACTATGGCTCCTATATATACTCAAAAACATGAAACATCGGAATTATCCTCTTATTTGCAGTAATAGC…
	JS284_Mato_Grosso_Mimoso ??GACCAACATCCGAAAAACCCACCCTCTAATTAAAATTATCAACACCTCCTTAATTGACCTCCCCGCCCCCTCCAGCCTATCATCCTGATGAAACTTTGGGTCTATCTTAGGAGTATGCCTAGTGGTACAAATCTTAACAGGACTATTCCTAGCTATACACTATACATCCGACACAGCTACCGCATTCAACTCCGTGGCCCATATCTGCCGAGACGTTAACTATGGATGAGTCCTCCGATATCTACACGCCAACGGAGCATCTATATTCTTCATCTGCCTTTACATTCATGTAGGTCGAGGACTCTACTATGGCTCCTATATATACTCAAAAACATGAAACATCGGAATTATCCTCTTATTTGCAGTAATAGC…
	JS285_Mato_Grosso_Mimoso ATGACCAACATCCGAAAAACCCACCCTCTAATTAAAATTATCAACACCTCCTTAATTGACCTCCCCGCCCCCTCCAGCCTATCATCCTGATGAAACTTTGGGTCTATCTTAGGAGTATGCCTAGTGGTACAAATCTTAACAGGACTATTCCTAGCTATACACTATACATCCGACACAGCTACCGCATTCAACTCCGTGGCCCATATCTGCCGAGACGTTAACTATGGATGAGTCCTCCGATATCTACACGCCAACGGAGCATCTATATTCTTCATCTGCCTTTACATTCATGTAGGTCGAGGACTCTACTATGGCTCCTATATATACTCAAAAACATGAAACATCGGAATTATCCTCTTATTTGCAGTAATAGC…
	INPA_4484_Amazonas_Rio_Jau ATGACCAACATCCGAAAAACCCACCCTCTAATTAAAATTATCAACACCTCCTTAATTGACCTCCCCGCCCCCTCTAGCCTATCATCCTGATGAAACTTTGGGTCTATCTTAGGAGTATGCCTAATGGTGCAGATCTTAACAGGACTATTCCTAGCTATACACTATACATCCGACACAGCTACCGCATTCAACTCCGTGGCCCATATCTGCCGAGACGTTAACTATGGCTGAGTTCTCCGATATCTACATGCCAACGGAGCATCTATATTCTTCATCTGCCTTTACATTCATGTAGGTCGAGGACTCTACTATGGGTCCTACATATACTCAGAAACATGAAACATCGGAATTATCCTCTTATTTGCAGTAATA…
	INPA_8459_Amazonas_Rio_Japura ATGACCAACATCCGAAAAACCCACCCTCTAATTAAAATTATCAACACCTCCTTAATTGACCTCCCCGCTCCCTCTAGCCTATCATCCTGATGAAACTTTGGGTCTATCTTAGGAGTATGCCTAATGGTGCAGATCTTAACAGGACTATTCCTAGCTATACACTATACATCCGACACAGCCACCGCATTCAACTCCGTAGCCCATATCTGCCGAGACGTTAACTATGGGTGAGTTCTCCGATATCTACACGCCAACGGAGCATCTATATTCTTCATCTGCCTTTACATTCATGTAGGTCGAGGACTCTATTATGGATCCTACATATACTCAGAAACATGAAACATCGGAATTATCCTCTTATTTGCAGTA…
	ABX131_Amazonas_Rio_Preto_da_Eva ATGACCAACATCCGAAAAACCCACCCTCTAATTAAAATTATCAACTCCTCCTTAATTGACCTCCCCGCCCCCTCTAGCCTATCATCCTGATGAAACTTTGGGTCTATCTTAGGAGTATGCCTAATGGTACAAATCTTAACAGGACTATTCCTAGCTATACACTATACATCCGACACAGCTACCGCATTCAACTCCGTGGCCCATATCTGCCGAGACGTTAACTATGGGTGAGTTCTTCGATATCTACACGCCAACGGAGCATCTATATTCTTCATCTGCCTTTACATTCATGTAGGTCGAGGACTCTACTATGGGTCCTACATATACTCAGAAACATGAAACATCGGAATTATCCTCTTATTTGCA…
	PR02020_7_Para_Vitoria_do_Xingu_Para ATGACCAACATCCGAAAAACCCACCCTCTAATTAAAATTATCAACACCTCCTTAATTGACCTCCCCGCCCCCTCCAGCCTATCATCCTGATGAAACTTTGGATCTATCTTAGGAGTATGCCTAATGGTGCAAATCTTAACAGGACTATTCCTAGCTATACACTATACATCCGACACAGCTACCGCATTCAACTCCGTGGCCCATATCTGCCGAGACGTTAACTATGGATGAGTCCTCCGATATCTACACGCCAACGGAGCATCTATATTCTTCATCTGTCTTTACATTCATGTAGGTCGAGGACTCTACTATGGGTCCTACATATACTCAGAAACATGAAACATCGGAATTATCCTCTTATT…
	CMNH78289_Venezuela_Bolivar ATGACCAACATCCGAAAAACCCATCCTCTAATTAAAATTATTAACACTTCCTTAATTGACCTCCCCGCCCCCTCCAGCCTATCATCCTGATGAAACTTTGGATCTATCTTAGGAGTATGCCTAGTGGTACAAATCTTAACAGGACTATTCCTAGCTATACACTATACATCCGACACAGCTACCGCATTCAACTCCGTAGCCCATATCTGCCGAGACGTTAACTATGGGTGAGTCCTTCGATATCTACACGCCAACGGAGCATCTATATTCTTCATCTGCCTTTACATTCATGTAGGTCGAGGACTCTACTATGGGTCCTATATATACTCAGAAACATGAAACATCGGAATTATCCTCTTATTTGCAGTAAT…
	UFMG6819_Minas_Gerais_Jequitai ATGACCAACATCCGAAAAACCCATCCTCTAATCAAAATTATCAACACCTCCTTAATTGACCTCCCCGCCCCCTCCAACCTATCATCCTGATGAAACTTTGGATCTATCTTAGGAGTATGCCTAGTGGTACAAATCTTAACAGGGCTATTCCTAGCTATACACTATACATCCGACACAGCTACCGCATTCAACTCCGTGGCCCATATCTGCCGAGACGTTAACTATGGGTGAGTCCTCCGATATCTACACGCCAACGGAGCATCTATATTCTTCATCTGCCTTTACATTCATGTAGGTCGAGGACTCTACTATGGCTCCTATATATACTCAGAAACATGAAACATCGGAATTATCCTCTTATTTGCAGT…
	IDSM1348_Amazonas_Juami_Japura ???????????????????????????????????????????????????????TTGACCTCCCCGCCCCCTCTAGCCTATCATCCTGATGAAACTTTGGGTCTATCTTAGGAGTATGCCTAATGGTGCAGATCTTAACAGGACTATTCCTAGCTATACACTATACATCCGACACAGCTACCGCATTCAACTCCGTGGCCCATATCTGCCGAGACGTTAACTATGGATGAGTTCTCCGATATCTACATGCCAACGGAGCATCTATATTCTTCATCTGCCTYTACATTCATGTAGGTCGAGGACTCTACTATGGGTCCTACATATACTCAGAAACATGAAACATCGGAATTATCCTCTTATTTGCAGT…
	IDSM1349_Amazonas_Juami_Japura ATGACCAACATCCGAAAAACCCACCCTCTAATTAAAATTATCAACACCTCCTTAATTGACCTCCCCGCCCCCTCTAGCCTATCATCCTGATGAAACTTTGGGTCTATCTTAGGAGTATGCCTAATGGTGCAGATCTTAACAGGACTATTCCTAGCTATACACTATACATCCGACACAGCTACCGCATTCAACTCCGTGGCCCATATCTGCCGAGACGTTAACTATGGCTGAGTTCTCCGATATCTACATGCCAACGGAGCATCTATATTCTTCATCTGCCTCTACATTCATGTAGGTCGAGGACTCTACTATGGGTCCTACATATACTCAGAAACATGAAACATCGGAATTATCCTYTTATTTGCAGT…
	JS35_Mato_Grosso_Baia_Sao_Joao ATGACCAACATCCGAAAAACCCACCCTCTAATTAAAATTATCAACACCTCCTTAATTGACCTCCCCGCCCCCTCCAGCCTATCATCCTGATGAAACTTTGGGTCTATCTTAGGAGTATGCCTAGTGGTACAAATCTTAACAGGACTATTCCTAGCTATACACTATACATCCGACACAGCTACCGCATTCAACTCCGTGGCCCATATCTGCCGAGACGTTAACTATGGATGAGTCCTCCGATATCTACACGCCAACGGAGCATCTATATTCTTCATCTGCCTTTACATTCATGTAGGTCGAGGACTCTACTATGGCTCCTATATATACTCAAAAACATGAAACATCGGAATTATCCTCTTATTTGCAGT…
	JS36_Mato_Grosso_Baia_Sao_Joao ATGACCAACATCCGAAAAACCCACCCTCTAATTAAAATTATCAACCCCTCCTTAATTGACCTCCCCGCCCCCTCCAGCCTATCATCCTGATGAAACTTTGGGTCTATCTTAGGAGTATGCCTAGTGGTACAAATCTTAACAGGACTATTCCTAGCTATACACTATACATCCGACACAGCTACCGCATTCAACTCCGTAGCCCATATCTGCCGAGACGTTAACTATGGATGAGTCCTCCGATATCTACACGCCAACGGAGCATCTATATTCTTCATCTGCCTTTACATTCATGTAGGTCGAGGACTCTACTATGGCTCCTATATATACTCAAAAACATGAAACATCGGAATTATCCTCTTATTTGCAGT…
	JS37_Mato_Grosso_Baia_Sao_Joao ATGACCAACATCCGAAAAACCCACCCTCTAATTAAAATTATCAACACCTCCTTAATTGACCTCCCCGCCCCCTCCAGCCTATCATCCTGATGAAACTTTGGGTCTATCTTAGGAGTATGCCTAGTGGTACAAATCTTAACAGGACTATTCCTAGCTATACACTATACATCCGACACAGCTACCGCATTCAACTCCGTGGCCCATATCTGCCGAGACGTTAACTATGGATGAGTCCTCCGATATCTACACGCCAACGGAGCATCTATATTCTTCATCTGCCTTTACATTCATGTAGGTCGAGGACTCTACTATGGCTCCTATATATACTCAAAAACATGAAACATCGGAATTATCCTCTTATTTGCAGT…
	JS42_Mato_Grosso_Baia_Sao_Joao ??????????????????????????????????????????????????????????????????????????CAGCCTATCATCCTGATGAAACTTTGGGTCTATCTTAGGAGTATGCCTAGTGGTACAAATCTTAACAGGACTATTCCTAGGTATACACTATACATCCGACACAGCTACCGCATTCAACTCCGTGGCCCATATCTGCCGAGACGTTAACTATGGATGAGTCSTCCGATATCTACACGCCAACGGAGCATCTATATTCTTCATCTGCCTTTACATTCATGTAGGTCGAGGACTCTACTATGGCTCCTATATATACTCAAAAACATGAAACATCGGAATTATCCTCTTATTTGCAGT…
	JS43_Mato_Grosso_Baia_Sao_Joao ATGACCAACATCCGAAAAACCCACCCTCTAATTAAAATTATCAACACCTCCTTAATTGACCTCCCCGCCCCCTCCAGCCTATCATCCTGATGAAACTTTGGGTCTATCTTAGGAGTATGCCTAGTGGTACAAATCTTAACAGGACTATTCCTAGCTATACACTATACATCCGACACAGCTACCGCATTCAACTCCGTGGCCCATATCTGCCGAGACGTTAACTATGGATGAGTCCTCCGATATCTACACGCCAACGGAGCATCTATATTCTTCATCTGCCTTTACATTCATGTAGGTCGAGGACTCTACTATGGCTCCTATATATACTCAAAAACATGAAACATCGGAATTATCCTCTTATTTGCAGT…
	TS289_Mato_Grosso_Baia_Sao_Joao ATGACCAACATCCGAAAAACCCACCCTCTAATTAAAATTATCAACACCTCCTTAATTGACCTCCCCGCCCCCTCCAGCCTATCATCCTGATGAAACTTTGGGTCTATCTTAGGAGTATGCCTAGTGGTACAAATCTTAACAGGACTATTCCTAGCTATACACTATACATCCGACACAGCTACCGCATTCAACTCCGTGGCCCATATCTGCCGAGACGTTAACTATGGATGAGTCCTCCGATATCTACACGCCAACGGAGCATCTATATTCTTCATCTGCCTTTACATTCATGTAGGTCGAGGACTCTACTATGGCTCCTATATATACTCAAAAACATGAAACATCGGAATTATCCTCTTATTTGCAG…
	ROM104032_Ecuador_Orellana ATGACCAACATCCGAAAAACCCACCCTCTAATTAAAATTATCAACACCTCCTTAATTGACCTCCCCGCCCCCTCTAGCCTATCGTCCTGATGAAACTTTGGGTCTATCTTAGGAGTATGCCTAATAGTGCAGATCTTAACAGGACTATTCCTAGCTATACACTATACATCAGACACAGCTACCGCATTCAACTCCGTGGCCCATATCTGCCGAGACGTTAACTATGGGTGAGTTCTCCGATATCTACACGCCAACGGAGCATCTATATTCTTCATCTGCCTTTACATTCATGTAGGTCGAGGACTCTACTATGGGTCCTATATATACTCAGAAACATGAAACATCGGAATTATCCTCTTATTTGCAGTAATA…
	ROM104389_Ecuador_Orellana ATGACCAACATCCGAAAAACCCACCCTCTAATTAAAATTATCAACACCTCCTTAATTGACCTCCCCGCCCCCTCTAGCCTATCGTCCTGATGAAACTTTGGGTCTATCTTAGGAGTATGCCTAATAGTGCAGATCTTAACAGGACTATTCCTAGCTATACACTATACATCAGACACAGCTACCGCATTCAACTCCGTGGCCCATATCTGCCGAGACGTTAACTATGGGTGAGTTCTCCGATATCTACACGCCAACGGAGCATCTATATTCTTCATCTGCCTTTACATTCATGTAGGTCGAGGACTCTACTATGGGTCCTATATATACTCAGAAACATGAAACATCGGAATTATCCTCTTATTTGCAGTAATA…
	ROM104199_Panama_Colon ATGACCAACATCCGAAAAACCCACCCTCTAATTAAAATTATCAACACCTCCTTAATTGACCTCCCCGCCCCCTCCAGCCTATCATCCTGATGAAACTTTGGATCTATCTTAGGAGTGTGCCTAATGGTGCAGATCTTAACAGGACTATTCCTAGCTATACACTATACATCCGACACAGCTACCGCATTCAACTCCGTGGCCCATATCTGCCGAGACGTCAACTATGGGTGAGTCCTCCGATATCTACACGCCAATGGAGCATCTATATTCTTCATCTGCCTTTACATTCATGTGGGTCGAGGACTCTACTATGGGTCCTATATATACTCAGAAACATGAAACATCGGAATTATCCTCTTATTTACAGTAATAGCTA…
	ROM104200_Panama_Colon ATGACCAACATCCGAAAAACCCACCCTCTAATTAAAATTATCAACACCTCCTTAATTGACCTCCCCGCCCCCTCCAGCCTATCATCCTGATGAAATTTTGGATCTATCTTAGGGGTGTGCCTAATGGTGCAGATCTTAACAGGACTATTCCTAGCTATACACTATACATCCGACACAGCTACCGCATTCAACTCCGTGGCCCATATCTGCCGAGACGTCAACTATGGGTGAGTCCTCCGATATCTACACGCCAATGGAGCATCTATATTCTTCATCTGCCTTTACATTCATGTGGGTCGAGGACTCTACTATGGGTCCTATATATACTCAGAAACATGAAACATCGGAATTATCCTCTTATTTACAGTAATAGCTA…
	ROM104684_Guyana_Potaro_Siparuni ATGACCAACATCCGAAAAACCCACCCTCTAATTAAAATTATCAACACTTCCTTAATTGACCTCCCCGCCCCCTCCAGCCTATCATCCTGATGAAACTTTGGATCTATCTTAGGAGTATGCCTAGTGGTACAAATCTTAACAGGACTATTCCTAGCTATACACTATACATCCGACACAGCTACCGCATTCAACTCCGTGGCCCATATCTGCCGAGACGTTAACTATGGGTGAGTCCTCCGATATCTACACGCCAACGGAGCATCTATATTCTTCATCTGCCTTTACATTCATGTAGGTCGAGGACTCTACTATGGGTCCTATATATACTCAGAAACATGAAACATCGGAATTATCCTCTTATTTGCA…
	ROM104698_Guyana_Potaro_Siparuni ATGACCAACATCCGAAAAACCCACCCTCTAATTAAAATTATCAACACTTCCTTAATTGACCTCCCCGCCCCCTCCAGCCTATCATCCTGATGAAACTTTGGATCTATCTTAGGAGTATGCCTAGTGGTACAAATCTTAACAGGACTATTCCTAGCTATACACTATACATCCGACACAGCTACCGCATTCAACTCCGTGGCCCATATCTGCCGAGACGTTAACTATGGGTGAGTCCTCCGATATCTACACGCCAACGGAGCATCTATATTCTTCATCTGCCTTTACATTCATGTAGGTCGAGGACTCTACTATGGGTCCTATATATACTCAGAAACATGAAACATCGGAATTATCCTCTTATTTGCA…
	ROM106563_Guyana_Upper_Takutu_Upper_Essequibo ATGACCAACATTCGAAAAACCCACCCTCTAATTAAAATTATCAACACTTCCTTAATTGACCTCCCCGCCCCCTCCAGCCTATCATCCTGATGAAACTTTGGATCCATCTTAGGAGTATGCCTAGTCGTACAAATCTTAACAGGACTATTCCTAGCTATACACTATACATCCGACACAGCTACCGCATTCAACTCCGTAGCCCATATCTGCCGAGACGTTAACTATGGATGAGTCCTCCGATATCTACACGCCAACGGAGCATCCATGTTCTTCATCTGCCTTTACATTCATGTAGGTCGAGGACTCTACTATGGCTCCTATATATACTCAGAAACATGAAACATCGGAATTAT…
	ROM106565_Guyana_Upper_Takutu_Upper_Essequibo ATGACCAACATTCGAAAAACCCACCCTCTAATTAAAATTATCAACACTTCCTTAATTGACCTCCCCGCCCCCTCCAGCCTATCATCCTGATGAAACTTTGGATCTATCTTAGGAGTATGCCTAGTCGTACAAATCTTAACAGGACTATTCCTAGCTATACACTATACATCCGACACAGCTACCGCATTCAACTCCGTAGCCCATATCTGCCGAGACGTTAACTATGGATGAGTCCTCCGATATCTACACGCCAACGGAGCATCTATGTTCTTCATCTGCCTTTACATTCATGTAGGTCGAGGACTCTACTATGGGTCCTATATATACTCAGAAACATGAAACATCGGAATTAT…
	ROM111632_Guyana_Potaro_Siparununi ATGACCAACATCCGAAAAACCCACCCTCTAATTAAAATTATCAACACTTCCTTAATTGACCTCCCCGCCCCCTCCAGCCTATCATCCTGATGAAACTTTGGATCTATCTTAGGAGTATGCCTAGTGGTACAAATCTTAACAGGACTATTCCTAGCTATACACTATACATCCGACACAGCTACCGCATTCAACTCCGTAGCCCATATCTGCCGAGACGTTAACTATGGGTGAGTCCTCCGATATCTACACGCCAACGGAGCATCTATATTCTTCATCTGCCTTTACATTCATGTAGGTCGAGGACTCTACTATGGATCCTATATATACTCAGAAACATGAAACATCGGAATTATCCTCTTATTTG…
	ROM115718_Guyana_Potaro_Siparuni ATGACCAACATCCGAAAAACCCACCCTCTAATTAAAATTATCAACACTTCCTTAATTGACCTCCCCGCCCCCTCCAGCCTATCATCCTGATGAAACTTTGGATCTATATTAGGAGTATGCCTAGTGGTACAAATCTTAACAGGACTATTCCTAGCTATACACTATACATCCGACACAGCTACCGCATTCAACTCCGTAGCCCATATCTGCCGAGACGTTAACTATGGGTGAGTCCTCCGATATCTACACGCCAACGGAGCATCTATATTCTTCATCTGCCTTTACATTCATGTAGGTCGAGGACTCTACTATGGGTCCTATATATACTCAGAAACATGAAACATCGGAATTATCCTCTTATTTGCA…
	ROM117379_Suriname_Sipaliwini ATGACCAACATCCGAAAAACCCACCCTCTAATTAAAATTATCAACACTTCCTTAATTGACCTCCCCGCCCCCTCCAGCCTATCATCCTGATGAAACTTTGGATCTATCTTAGGAGTATGCCTAGTGGTACAAATCTTAACAGGACTATTCCTAGCTATACACTATACATCCGACACAGCTACCGCATTCAACTCCGTAGCCCATATCTGCCGAGACGTTAACTATGGGTGAGTCCTCCGATATCTACACGCCAACGGAGCATCTATATTCTTCATCTGCCTTTACATTCATGTAGGTCGAGGACTCTACTATGGGTCCTATATATACTCAGAAACATGAAACATCGGAATTATCCTCTTATTTGCAGTA…
	Trachops_cirrhosus_TK19132 ATGACCAACATTCGAAAAACCCACCCCCTACTCAAAATTATCAACAGCTCCTTTATTGACCTCCCAACTCCCTCTAATTTATCCTCATGATGAAATTTTGGCTCTCTTTTAGGAGTATGCTTGGCAGTACAAATTCTAACAGGACTATTCCTAGCAATACACTATACATCAGATACAACTACCGCATTTAATTCTGTTGCCCATATTTGTCGAGACGTAAACTATGGATGAATACTTCGATATCTCCACGCCAATGGAGCATCCATATTCTTTATTTGTCTTTATATACATGTAGGTCGAGGACTATACTATGGATCCTACATGTACTCTGAAACATGAAATGTTGGCATTATCCTTCTTTTTATAGTTATA…
	Trachops_cirrhosus_MH_102398 ????????????????????????????TACTTAAAATTATTAACAGTTCCTTTATCGACCTTCCAACTCCCTCTAACTTATCCTCATGATGAAATTTTGGCTCTCTTTTAGGAGTATGCTTAACAGTACAAATTCTAACAGGATTATTCCTAGCAATACACTATACATCAGATACAACTACCGCATTTAACTCTGTTGCCCATATTTGTCGAGACGTAAACTATGGATGAATACTTCGATATCTCCACGCCAACGGAGCATCCATATTCTTTATTTGCCTCTATATACATGTAGGCCGAGGACTATACTACGGATCTTATATGTACTCCGAAACATGAAATATTGGCATTATTCTTCTTTTTATAGTTA…
	Trachops_cirrhosus_MH_102399 ????????????????????????????TACTTAAAATTATTAACAGCTCCTTCATCGACCTTCCAACTCCCTCTAATTTATCCTCATGATGAAATTTTGGCTCTCTTTTAGGAGTATGCTTAGCAGTACAAATTCTAACAGGATTATTTCTAGCAATACACTATACATCAGACACAACTACCGCATTTAATTCTGTTGCCCATATTTGTCGAGACGTAAACTATGGATGAATACTTCGATATCTCCACGCCAATGGAGCATCCATATTCTTTATTTGCCTTTATATACATGTAGGCCGAGGACTATACTACGGATCTTACATGTACTCCGAAACATGAAATATTGGCATTATTCTTCTTTTTATAGTTA…
	Lophostoma_silvicola_TK49884 ATGACCAACATCCGAAAAACTCACCCCCTCCTAAAAATCATCAATAACTCCCTCGTAGACCTCCCCGCTCCCTCTAACCTATCCTCATGATGAAATTTTGGATCCCTTTTAGGAGTATGCCTAATCGTACAAATTATAACAGGACTATTTCTAGCCATGCACTACACATCCGACACAACCACCGCATTCAACTCTGTAGCCCACATCTGCCGAGACGTTAACTACGGCTGACTCCTTCGATACCTACACGCTAACGGAGCATCCATATTCTTTATCTGCCTCTACCTTCATGTAGGACGAGGACTCTACTATGGATCCTACCTATTTTTAGAAACATGAAACGTCGGTATCCTTCTCCTCTTTGCAGTCA…
	Phyllostomus_hastatus_CMNH78333 ATGACCAACATTCGAAAAACCCATCCACTTCTAAAAATTATCAACAGCTCCCTTGTAGACCTCTCCGCCCCCTCTAGCCTATCATCATGATGAAACTTCGGCTCTCTCTTAGGAGTATGCTTAGCCGTACAAATTTTAACAGGACTATTCCTAGCCATACATTATACATCCGATACAGCCCCAGCATTCAACTCAGTAGCCCACATCTGCCGAGACGTCAACTACGGCTGAATACTTCGTTACCTTCATGCCAACGGAGCATCCATATTCTTCATCTGCTTATACCTACACGTAGGCCGAGGACTCTACTACGGATCCTATACATACTCAGAAACATGAAACGTCGGCATCCTCTTACTCTTCGCAG…
	Chrotopterus_auritus_TK21039 ATGACCAACACCCGAAAAACCCACCCACTCTTAAAAATCATTAACCACTCCTTTGTAGACCTCCCTGCTCCATCTAGCCTGTCATCGTGATGGAACTTCGGCTCTCTTCTAGGAGTCTGCCTCGCAACACAAATTTTAACAGGATTATTCCTAGCAATACATTACACATCCGACACAACAACTGCATTTGACTCTGTCGCCCATATCTGCCGAGACGTCAACTACGGATGGGTGCTCCGATACCTTCACGCCAACGGAGCGTCCATATTCTTCATCTGCCTATATCTGCACATCGGACGCGGCCTCTACTACGGATCTTACATATACTCAGAAACATGAAACATTGGCATTCTCCTCCTCTTCACAGTAA…
	Vampyrum_spectrum_TTU61070 ATGACCAACATCCGAAAAACCCACCCCCTCCTAAAAATCATTAACCACTCCTTCGTGGACCTCCCCGCCCCATCAAACTTATCATCTTGATGAAACTTCGGCTCCCTCCTGGGAATCTGCCTTACCGTCCAAATCCTAACAGGGCTATTCCTGGCCATGCACTACACATCAGACACAGCCACAGCATTCAACTCCGTGACCCACATCTGCCGAGACGTCCACTACGGCTGAATTCTCCGGTACCTCCACGCCAACGGAGCGTCCATATTCTTCATCTGCCTCTACCTTCACATCGGCCGAGGACTCTACTACGGATCCTACATGTACTCAGAGACATGAAACATTGGAATTCTCTTACTCTTCGCAGTAATA…
;
END;
begin mrbayes;
	charset Subset1 = 1-1140\3;
	charset Subset2 = 2-1140\3;
	charset Subset3 = 3-1140\3;
	partition PartitionFinder = 3:Subset1, Subset2, Subset3;
	set partition=PartitionFinder;
	lset applyto=(1) nst=2 rates=gamma;
	lset applyto=(2) nst=2 rates=propinv;
	lset applyto=(3) nst=6 rates=invgamma;
	prset applyto=(1) statefreqpr=fixed(equal);
	prset applyto=(2-3) statefreqpr=fixed(empirical);
	prset applyto=(all) ratepr=variable;
	unlink statefreq=(all) tratio=(all) revmat=(all) shape=(all) pinvar=(all);
	mcmcp ngen= 40000000 relburnin=yes burninfrac=0.30 printfreq=4000 samplefreq=4000 nchains=4 savebrlens=yes;
	mcmc;
	sumt contype=allcompat;
	sump;
end;
