# Supplementary material for: Phylogeographic analysis of long-legged bats, Macrophyllum macrophyllum, with notes on roosting behavior and natural history
Source: PeerJ. 2025 May 23;13:e19432. doi: 10.7717/peerj.19432 (PMC12105620; doi:10.7717/peerj.19432)
Supplement: Supplemental Information 3 [file peerj-13-19432-s003.nwk]

(MZUFV5467_Brazil_Mato_Grosso:8.611143E-4,MZUFV5468_Brazil_Mato_Grosso:8.609947E-4,(UFMTJS310_Brazil_Mato_Grosso:8.832022E-4,(((((((UFMT_JS280_Brazil_Mato_Grosso:8.453987E-4,MZUFV5174_Brazil_Mato_Grosso:8.524279E-4):8.866374E-4,(UFMT_JS285_Brazil_Mato_Grosso:8.454389E-4,MZUFV5170_Brazil_Mato_Grosso:8.608769E-4):9.024214E-4):0.001034902,(MZUFV5173_Brazil_Mato_Grosso:8.680478E-4,UFMT_JS283_Brazil_Mato_Grosso:8.611072E-4):8.826494E-4):0.002416363,(((UFMT_JS36_Brazil_Mato_Grosso:0.003305629,MZUFV5172_Brazil_Mato_Grosso:0.002386533):0.00122173,(UFMT_JS43_Brazil_Mato_Grosso:8.652779E-4,UFMT_TS289_Brazil_Mato_Grosso:8.878961E-4):9.229028E-4):8.648522E-4,UFMT_JS37_Brazil_Mato_Grosso:8.74746E-4):0.002417803):0.004765898,UFMG6819_Brazil_Minas_Gerais:0.009689243):0.002242269,(((CMNH78289_Venezuela_Bolivar:0.007694711,(ROM111632_Guyana:0.002371723,(ROM115718_Guyana:0.004099838,ROM117379_Suriname:0.001448665):0.00146381):0.00159769):0.001214731,(ROM104684_Guyana:5.894045E-4,ROM104698_Guyana:5.854072E-4):0.001778244):0.005010813,(ROM106563_Guyana:0.008799907,ROM106565_Guyana:0.003189717):0.008559716):0.00459891):0.002194325,(((((((INPA4484_Brazil_Amazonas:0.00339879,(IDSM1348_Brazil_Amazonas:0.002049065,IDSM1349_Brazil_Amazonas:0.002820144):0.004238516):0.004408478,INPA_8459_Brazil_Amazonas:0.01541537):9.412046E-4,(ROM104032_Ecuador:5.84969E-4,ROM104389_Ecuador:5.87218E-4):0.01279209):0.001358932,LMUSP_ABX131_Brazil_Amazonas:0.00812519):0.01183446,UFPB_PR20207_Brazil_Para:0.007444866):0.002631415,(ROM104199_Panama:6.22907E-4,ROM104200_Panama:0.003929443):0.01919789):0.005337957,((Trachops_cirrhosus_TK19132:0.0520482,(Trachops_cirrhosus_MH_102398:0.01504866,Trachops_cirrhosus_MH_102399:0.01333117):0.01264092):0.160973,((Lophostoma_silvicola_TK49884:0.1242883,Phyllostomus_hastatus_CMNH78333:0.1338614):0.03447189,(Chrotopterus_auritus_TK21039:0.1568491,Vampyrum_spectrum_TTU61070:0.1410395):0.07426605):0.04285146):0.1857011):0.005047663):0.04473156):9.598026E-4);
