# Supplementary material for: Phylogeographic analysis of long-legged bats, Macrophyllum macrophyllum, with notes on roosting behavior and natural history
Source: PeerJ. 2025 May 23;13:e19432. doi: 10.7717/peerj.19432 (PMC12105620; doi:10.7717/peerj.19432)
Supplement: Supplemental Information 4 [file peerj-13-19432-s004.nwk]

(MZUFV5467_Brazil_Mato_Grosso:2.8307E-6,MZUFV5468_Brazil_Mato_Grosso:2.8307E-6,(UFMTJS310_Brazil_Mato_Grosso:2.8307E-6,(((((((((UFMT_JS280_Brazil_Mato_Grosso:0.0,UFMT_JS283_Brazil_Mato_Grosso:0.0):0.0,UFMT_JS285_Brazil_Mato_Grosso:0.0):0.0,MZUFV5170_Brazil_Mato_Grosso:0.0):2.8307E-6,(MZUFV5173_Brazil_Mato_Grosso:2.7451E-6,MZUFV5174_Brazil_Mato_Grosso:0.0025655291):2.8307E-6):0.0012520572,(((UFMT_JS36_Brazil_Mato_Grosso:0.0025833531,MZUFV5172_Brazil_Mato_Grosso:0.0015460912):2.8163E-6,UFMT_TS289_Brazil_Mato_Grosso:2.6963E-6):2.2487E-6,(UFMT_JS37_Brazil_Mato_Grosso:2.8307E-6,UFMT_JS43_Brazil_Mato_Grosso:2.8307E-6):2.2949E-6):0.001325425):0.0027941653,UFMG6819_Brazil_Minas_Gerais:0.0101215312):0.0013495381,(((CMNH78289_Venezuela_Bolivar:0.007674898,((ROM111632_Guyana:0.0025828758,ROM117379_Suriname:2.7006E-6):2.7414E-6,ROM115718_Guyana:0.0025496143):0.0012942075):0.001227099,(ROM104684_Guyana:2.8307E-6,ROM104698_Guyana:2.8307E-6):2.4008E-6):0.0039534897,(ROM106563_Guyana:0.0082617363,ROM106565_Guyana:0.0010948822):0.0111665642):0.004717441):0.0014081036,(((((INPA4484_Brazil_Amazonas:0.0026019274,(IDSM1348_Brazil_Amazonas:0.0012267549,IDSM1349_Brazil_Amazonas:0.0025907144):0.0026635799):0.00320855,(INPA_8459_Brazil_Amazonas:0.0141782225,LMUSP_ABX131_Brazil_Amazonas:0.0070903634):2.6241E-6):2.7323E-6,(ROM104032_Ecuador:2.6284E-6,ROM104389_Ecuador:2.593E-6):0.0117524655):0.0102828619,UFPB_PR20207_Brazil_Para:0.0077111513):0.0019319438,(ROM104199_Panama:2.3774E-6,ROM104200_Panama:0.0021132817):0.0143997579):0.0049535188):0.0039910111,(((Trachops_cirrhosus_TK19132:0.0643396227,Trachops_cirrhosus_MH_102399:0.0167597344):0.0125116314,Trachops_cirrhosus_MH_102398:0.0040411795):0.4569406551,((Lophostoma_silvicola_TK49884:0.350574219,Phyllostomus_hastatus_CMNH78333:0.27766566):0.0414850986,(Chrotopterus_auritus_TK21039:0.368880294,Vampyrum_spectrum_TTU61070:0.236508049):0.2435429901):0.0903512146):0.3659652234):0.0462370612):2.3297E-6);
