# Supplementary material for: Phylogeographic analysis of long-legged bats, Macrophyllum macrophyllum, with notes on roosting behavior and natural history
Source: PeerJ. 2025 May 23;13:e19432. doi: 10.7717/peerj.19432 (PMC12105620; doi:10.7717/peerj.19432)
Supplement: Supplemental Information 5 [file peerj-13-19432-s005.fas]

>TS311 Mato Grosso Cuiaba
ATGACCAACATCCGAAAAACCCATCCCCTAATTAAAATTATCAACACCTC
CTTAATTGACCTTCCCGCCCCCTCCAGCCTATCATCCTGATGAAACTTTG
GGTCTATCTTAGGAGTATGCCTAGTAGTACAGATATTAACAGGACTATTC
CTAGCTATACACTATACATCCGACACAGCAACCGCATTCAACTCCGTAGC
CCACATCTGCCGAGACGTTAACTATGGCTGAATCCTCCGATATCTACACG
CCAACGGAGCGTCTATATTCTTCATCTGCCTTTACCTTCATGTAGGTCGA
GGACTCTACTATGGATCCTACATATACTCAGAAACATGAAACATCGGAAT
TATCCTCTTATTTACAGTAATAGCCACTGCCTTCATAGGCTATGTCCTTC
CATGAGGGCAAATATCCTTCTGAGGAGCAACAGTTATTACCAACCTCCTC
TCTGCCATCCCCTACATTGGCACGGAATTAGTTCAATGAATTTGAGGTGG
CTTCTCCGTAGACAAAGCAACACTGACACGATTCTTTGCCTTCCACTTTC
TATTTCCGTTCATCGTAACAGCCCTAGTAATAGTTCACCTACTATTCCTA
CACGAAACAGGATCTAACAACCCCACAGGCATTCCATCAGACTCCGACAT
AATTCCATTCCACCCCTACTACACTATTAAAGACATGCTAGGATTCATAA
TTATACTCTCTATTCTTGCTGCCCTAGTTCTATTCTCTCCAGACCTCCTA
GGAGACCCAGACAATTATACACCAGCCAACCCCCTAAACACTCCACCGCA
CNNNNNNNNNNNNNNNNNNNNNNNNNNNNNNNNNNNNNNNNNNNNNNNNN
NNNNNNNNNNNNNNNNNNNNNNNNNNNNNNNNNNNNNNNNNNNNNNNNNN
NNNNNNNNNNNNNNNNNNNNNNNNNNNNNNNNNNNNNNNNNNNNNNNNNN
NNNNNNNNNNNNNNNNNNNNNNNNNNNNNNNNNNNNNNNNNNNNNNNNNN
NNNNNNNNNNNNNNNNNNNNNNNNNNNNNNNNNNNNNNNNNNNNNNNNNN
NNNNNNNNNNNNNNNNNNNNNNNNNNNNNNNNNNNNNNNNNNNNNNNNNN
NNNNNNNNNNNNNNNNNNNNNNNNNNNNNNNNNNNNNNNN
>TS312 Mato Grosso Cuiaba
ATGACCAACATCCGAAAAACCCATCCCCTAATTAAAATTATCAACACCTC
CTTAATTGACCTTCCCGCCCCCTCCAGCCTATCATCCTGATGAAACTTTG
GGTCTATCTTAGGAGTATGCCTAGTAGTACAGATATTAACAGGACTATTC
CTAGCTATACACTATACATCCGACACAGCAACCGCATTCAACTCCGTAGC
CCACATCTGCCGAGACGTTAACTATGGCTGAATCCTCCGATATCTACACG
CCAACGGAGCGTCTATATTCTTCATCTGCCTTTACCTTCATGTAGGTCGA
GGACTCTACTATGGATCCTACATATACTCAGAAACATGAAACATCGGAAT
TATCCTCTTATTTACAGTAATAGCCACTGCCTTCATAGGCTATGTCCTTC
CATGAGGGCAAATATCCTTCTGAGGAGCAACAGTTATTACCAACCTCCTC
TCTGCCATCCCCTACATTGGCACGGAATTAGTTCAATGAATTTGAGGTGG
CTTCTCCGTAGACAAAGCAACACTGACACGATTCTTTGCCTTCCACTTTC
TATTTCCGTTCATCGTAACAGCCCTAGTAATAGTTCACCTACTATTCCTA
CACGAAACAGGATCTAACAACCCCACAGGCATTCCATCAGACTCCGACAT
AATTCCATTCCACCCCTACTACACTATTAAAGACATGCTAGGATTCATAA
TTATACTCTCTATTCTTGCTGCCCTAGTTCTATTCTCTCCAGACCTCCTA
GGAGACCCAGACAATTATACACCAGCCAACCCCCTAAACACTCCACCGCA
CNNNNNNNNNNNNNNNNNNNNNNNNNNNNNNNNNNNNNNNNNNNNNNNNN
NNNNNNNNNNNNNNNNNNNNNNNNNNNNNNNNNNNNNNNNNNNNNNNNNN
NNNNNNNNNNNNNNNNNNNNNNNNNNNNNNNNNNNNNNNNNNNNNNNNNN
NNNNNNNNNNNNNNNNNNNNNNNNNNNNNNNNNNNNNNNNNNNNNNNNNN
NNNNNNNNNNNNNNNNNNNNNNNNNNNNNNNNNNNNNNNNNNNNNNNNNN
NNNNNNNNNNNNNNNNNNNNNNNNNNNNNNNNNNNNNNNNNNNNNNNNNN
NNNNNNNNNNNNNNNNNNNNNNNNNNNNNNNNNNNNNNNN
>JS310 Mato Grosso Cuiaba
ATGACCAACATCCGAAAAACCCATCCCCTAATTAAAATTATCAACACCTC
CTTAATTGACCTTCCCGCCCCCTCCAGCCTATCATCCTGATGAAACTTTG
GGTCTATCTTAGGAGTATGCCTAGTAGTACAGATATTAACAGGACTATTC
CTAGCTATACACTATACATCCGACACAGCAACCGCATTCAACTCCGTAGC
CCACATCTGCCGAGACGTTAACTATGGCTGAATCCTCCGATATCTACACG
CCAACGGAGCGTCTATATTCTTCATCTGCCTTTACCTTCATGTAGGTCGA
GGACTCTACTATGGATCCTACATATACTCAGAAACATGAAACATCGGAAT
TATCCTCTTATTTACAGTAATAGCCACTGCCTTCATAGGCTATGTCCTTC
CATGAGGGCAAATATCCTTCTGAGGAGCAACAGTTATTACCAACCTCCTC
TCTGCCATCCCCTACATTGGCACGGAATTAGTTCAATGAATTTGAGGTGG
CTTCTCCGTAGACAAAGCAACACTGACACGATTCTTTGCCTTCCACTTTC
TATTTCCGTTCATCGTAACAGCCCTAGTAATAGTTCACCTACTATTCCTA
CACGAAACAGGATCTAACAACCCCACAGGCATTCCATCAGACTCCGACAT
AATTCCATTCCACCCCTACTACACTATTAAAGACATGCTAGGATTCATAA
TTATACTCTCTATTCTTGCTGCCCTAGTTCTATTCTCTCCAGACCTCCTA
GGAGACCCAGACAATTATACACCAGCCAACCCCCTAAANNNNNNNNNNNN
NNNNNNNNNNNNNNNNNNNNNNNNNNNNNNNNNNNNNNNNNNNNNNNNNN
NNNNNNNNNNNNNNNNNNNNNNNNNNNNNNNNNNNNNNNNNNNNNNNNNN
NNNNNNNNNNNNNNNNNNNNNNNNNNNNNNNNNNNNNNNNNNNNNNNNNN
NNNNNNNNNNNNNNNNNNNNNNNNNNNNNNNNNNNNNNNNNNNNNNNNNN
NNNNNNNNNNNNNNNNNNNNNNNNNNNNNNNNNNNNNNNNNNNNNNNNNN
NNNNNNNNNNNNNNNNNNNNNNNNNNNNNNNNNNNNNNNNNNNNNNNNNN
NNNNNNNNNNNNNNNNNNNNNNNNNNNNNNNNNNNNNNNN
>JS280 Mato Grosso Mimoso
ATGACCAACATCCGAAAAACCCACCCTCTAATTAAAATTATCAACACCTC
CTTAATTGACCTCCCCGCCCCCTCCAGCCTATCATCCTGATGAAACTTTG
GGTCTATCTTAGGAGTATGCCTAGTGGTACAAATCTTAACAGGACTATTC
CTAGCTATACACTATACATCCGACACAGCTACCGCATTCAACTCCGTGGC
CCATATCTGCCGAGACGTTAACTATGGATGAGTCCTCCGATATCTACACG
CCAACGGAGCATCTATATTCTTCATCTGCCTTTACATTCATGTAGGTCGA
GGACTCTACTATGGCTCCTATATATACTCAAAAACATGAAACATCGGAAT
TATCCTCTTATTTGCAGTAATAGCTACTGCCTTCATGGGCTACGTTCTTC
CATGAGGACAAATATCCTTCTGAGGGGCAACAGTCATTACCAACCTCCTC
TCTGCCATCCCCTACATTGGCACAGAATTAGTTCAATGAATTTGAGGTGG
CTTCTCCGTAGACAAAGCAACCCTGACACGATTCTTTGCCTTCCACTTTC
TATTTCCATTCATCGTAACAGCCCTAGTAATAGTTCACCTACTATTCCTA
CACGAAACAGGATCTAACAACCCCACAGGCATCCCATCAGACTCCGACAT
AATCCCATTTCACCCCTACTACACTATTAAAGACATACTAGGATTCATAA
TTATACTCTCTATCCTTGCTGCCCTAGTTCTATTCTCTCCAGACCTCCTA
GGAGACCCAGACAATTATACACCAGCCAACCCCCTAAATACTCCCCCACA
CNNNNNNNNNNNNNNNNNNNNNNNNNNNNNNNNNNNNNNNNNNNNNNNNN
NNNNNNNNNNNNNNNNNNNNNNNNNNNNNNNNNNNNNNNNNNNNNNNNNN
NNNNNNNNNNNNNNNNNNNNNNNNNNNNNNNNNNNNNNNNNNNNNNNNNN
NNNNNNNNNNNNNNNNNNNNNNNNNNNNNNNNNNNNNNNNNNNNNNNNNN
NNNNNNNNNNNNNNNNNNNNNNNNNNNNNNNNNNNNNNNNNNNNNNNNNN
NNNNNNNNNNNNNNNNNNNNNNNNNNNNNNNNNNNNNNNNNNNNNNNNNN
NNNNNNNNNNNNNNNNNNNNNNNNNNNNNNNNNNNNNNNN
>JS282 Mato Grosso Mimoso
ATGACCAACATCCGAAAAACCCACCCTCTAATTAAAATTATCAACACCTC
CTTAATTGACCTCCCCGCCCCCTCCAGCCTATCATCCTGATGAAACTTTG
GGTCTATCTTAGGAGTATGCCTAGTGGTACAAATCTTAACAGGACTATTC
CTAGCTATACACTATACATCCGACACAGCTACCGCATTCAACTCCGTGGC
CCATATCTGCCGAGACGTTAACTATGGATGAGTCCTCCGATATCTACACG
CCAACGGAGCATCTATATTCTTCATCTGCCTTTACATTCATGTAGGTCGA
GGACTCTACTATGGCTCCTATATATACTCAAAAACATGAAACATCGGAAT
TATCCTCTTATTTGCAGTAATAGCTACTGCCTTCATGGGCTACGTTCTTC
CATGAGGACAAATATCCTTCTGAGGGGCAACAGTCATTACCAACCTCCTC
TCTGCCATCCCCTACATTGGCACAGAATTAGTTCAATGAATTTGAGGTGG
CTTCTCCGTAGACAAAGCAACCCTGACACGATTCTTTGCCTTCCACTTTC
TATTTCCATTCATCGTAACAGCCCTAGTAATAGTTCACCTACTATTCCTA
CACGAAACAGGATCTAACAACCCCACAGGCATCCCATCAGACTCCGACAT
AATCCCATTTCACCCCTACTACACTATTAAAGACATACTAGGATTCATAA
TTATACTCTCTATCCTTGCTGCCCTAGTTCTATTCTCTCCAGACCTCCTA
GGAGACCCAGACAATTATACACCAGCCAACCCCCTAAATACTCCCCCACA
CNNNNNNNNNNNNNNNNNNNNNNNNNNNNNNNNNNNNNNNNNNNNNNNNN
NNNNNNNNNNNNNNNNNNNNNNNNNNNNNNNNNNNNNNNNNNNNNNNNNN
NNNNNNNNNNNNNNNNNNNNNNNNNNNNNNNNNNNNNNNNNNNNNNNNNN
NNNNNNNNNNNNNNNNNNNNNNNNNNNNNNNNNNNNNNNNNNNNNNNNNN
NNNNNNNNNNNNNNNNNNNNNNNNNNNNNNNNNNNNNNNNNNNNNNNNNN
NNNNNNNNNNNNNNNNNNNNNNNNNNNNNNNNNNNNNNNNNNNNNNNNNN
NNNNNNNNNNNNNNNNNNNNNNNNNNNNNNNNNNNNNNNN
>JS283 Mato Grosso Mimoso
ATGACCAACATCCGAAAAACCCACCCTCTAATTAAAATTATCAACACCTC
CTTAATTGACCTCCCCGCCCCCTCCAGCCTATCATCCTGATGAAACTTTG
GGTCTATCTTAGGAGTATGCCTAGTGGTACAAATCTTAACAGGACTATTC
CTAGCTATACACTATACATCCGACACAGCTACCGCATTCAACTCCGTGGC
CCATATCTGCCGAGACGTTAACTATGGATGAGTCCTCCGATATCTACACG
CCAACGGAGCATCTATATTCTTCATCTGCCTTTACATTCATGTAGGTCGA
GGACTCTACTATGGCTCCTATATATACTCAAAAACATGAAACATCGGAAT
TATCCTCTTATTTGCAGTAATAGCTACTGCCTTCATGGGCTACGTTCTTC
CATGAGGACAAATATCCTTCTGAGGGGCAACAGTCATTACCAACCTCCTC
TCTGCCATCCCCTACATTGGCACAGAATTAGTTCAATGAATTTGAGGTGG
CTTCTCCGTAGACAAAGCAACCCTGACACGATTCTTTGCCTTCCACTTTC
TATTTCCATTCATCGTAACAGCCCTAGTAATAGTTCACCTACTATTCCTA
CACGAAACAGGATCTAACAACCCCACAGGCATCCCATCAGACTCCGACAT
AATCCCATTTCACCCCTACTACACTATTAAAGACATACTAGGATTCATAA
TTATACTCTCTATCCTTGCTGCCCTAGTTCTATTCTCTCCAGACCTCCTA
GGAGACCCAGACAATTATACACCAGCCAACCCCCTAAATACTCCCCCACA
CNNNNNNNNNNNNNNNNNNNNNNNNNNNNNNNNNNNNNNNNNNNNNNNNN
NNNNNNNNNNNNNNNNNNNNNNNNNNNNNNNNNNNNNNNNNNNNNNNNNN
NNNNNNNNNNNNNNNNNNNNNNNNNNNNNNNNNNNNNNNNNNNNNNNNNN
NNNNNNNNNNNNNNNNNNNNNNNNNNNNNNNNNNNNNNNNNNNNNNNNNN
NNNNNNNNNNNNNNNNNNNNNNNNNNNNNNNNNNNNNNNNNNNNNNNNNN
NNNNNNNNNNNNNNNNNNNNNNNNNNNNNNNNNNNNNNNNNNNNNNNNNN
NNNNNNNNNNNNNNNNNNNNNNNNNNNNNNNNNNNNNNNN
>JS284 Mato Grosso Mimoso
NNGACCAACATCCGAAAAACCCACCCTCTAATTAAAATTATCAACACCTC
CTTAATTGACCTCCCCGCCCCCTCCAGCCTATCATCCTGATGAAACTTTG
GGTCTATCTTAGGAGTATGCCTAGTGGTACAAATCTTAACAGGACTATTC
CTAGCTATACACTATACATCCGACACAGCTACCGCATTCAACTCCGTGGC
CCATATCTGCCGAGACGTTAACTATGGATGAGTCCTCCGATATCTACACG
CCAACGGAGCATCTATATTCTTCATCTGCCTTTACATTCATGTAGGTCGA
GGACTCTACTATGGCTCCTATATATACTCAAAAACATGAAACATCGGAAT
TATCCTCTTATTTGCAGTAATAGCTACTGCCTTCATGGGCTACGTTCTTC
CATGAGGACAAATATCCTTCTGAGGGGCAACAGTCATTACCAACCTCCTC
TCTGCCATCCCCTACATTGGCACAGAATTAGTTCAATGAATTTGAGGTGG
CTTCTCCGTAGACAAAGCAACCCTGACACGATTCTTTGCCTTCCACTTTC
TATTTCCATTCATCGTAACAGCCCTAGTAATAGTTCACCTACTATTCCTA
CACGAAACAGGATCTAACAACCCCACAGGCATCCCATCAGACTCCGACAT
AATCCCATTTCACCCCTACTACACTATTAAAGACATACTAGGATTCATAA
TTATACTCTCTATCCTTGCTGCCCTAGTTCTATTCTCTCCAGACCTCCTA
GGAGACCCAGACAATTATACACCAGCCAACCCCCTAAATACTCCCCCACA
CNNNNNNNNNNNNNNNNNNNNNNNNNNNNNNNNNNNNNNNNNNNNNNNNN
NNNNNNNNNNNNNNNNNNNNNNNNNNNNNNNNNNNNNNNNNNNNNNNNNN
NNNNNNNNNNNNNNNNNNNNNNNNNNNNNNNNNNNNNNNNNNNNNNNNNN
NNNNNNNNNNNNNNNNNNNNNNNNNNNNNNNNNNNNNNNNNNNNNNNNNN
NNNNNNNNNNNNNNNNNNNNNNNNNNNNNNNNNNNNNNNNNNNNNNNNNN
NNNNNNNNNNNNNNNNNNNNNNNNNNNNNNNNNNNNNNNNNNNNNNNNNN
NNNNNNNNNNNNNNNNNNNNNNNNNNNNNNNNNNNNNNNN
>JS285 Mato Grosso Mimoso
ATGACCAACATCCGAAAAACCCACCCTCTAATTAAAATTATCAACACCTC
CTTAATTGACCTCCCCGCCCCCTCCAGCCTATCATCCTGATGAAACTTTG
GGTCTATCTTAGGAGTATGCCTAGTGGTACAAATCTTAACAGGACTATTC
CTAGCTATACACTATACATCCGACACAGCTACCGCATTCAACTCCGTGGC
CCATATCTGCCGAGACGTTAACTATGGATGAGTCCTCCGATATCTACACG
CCAACGGAGCATCTATATTCTTCATCTGCCTTTACATTCATGTAGGTCGA
GGACTCTACTATGGCTCCTATATATACTCAAAAACATGAAACATCGGAAT
TATCCTCTTATTTGCAGTAATAGCTACTGCCTTCATGGGCTACGTTCTTC
CATGAGGACAAATATCCTTCTGAGGGGCAACAGTCATTACCAACCTCCTC
TCTGCCATCCCCTACATTGGCACAGAATTAGTTCAATGAATTTGAGGTGG
CTTCTCCGTAGACAAAGCAACCCTGACACGATTCTTTGCCTTCCACTTTC
TATTTCCATTCATCGTAACAGCCCTAGTAATAGTTCACCTACTATTCCTA
CACGAAACAGGATCTAACAACCCCACAGGCATCCCATCAGACTCCGACAT
AATCCCATTTCACCCCTACTACACTATTAAAGACATACTAGGATTCATAA
TTATACTCTCTATCCTTGCTGCCCTAGTTCTATTCTCTCCAGACCTCCTA
GGAGACCCAGACAATTATACACCAGCCAACCCCCTAAATACTCCCCCACA
CNNNNNNNNNNNNNNNNNNNNNNNNNNNNNNNNNNNNNNNNNNNNNNNNN
NNNNNNNNNNNNNNNNNNNNNNNNNNNNNNNNNNNNNNNNNNNNNNNNNN
NNNNNNNNNNNNNNNNNNNNNNNNNNNNNNNNNNNNNNNNNNNNNNNNNN
NNNNNNNNNNNNNNNNNNNNNNNNNNNNNNNNNNNNNNNNNNNNNNNNNN
NNNNNNNNNNNNNNNNNNNNNNNNNNNNNNNNNNNNNNNNNNNNNNNNNN
NNNNNNNNNNNNNNNNNNNNNNNNNNNNNNNNNNNNNNNNNNNNNNNNNN
NNNNNNNNNNNNNNNNNNNNNNNNNNNNNNNNNNNNNNNN
>INPA 4484 Amazonas Rio Jau
ATGACCAACATCCGAAAAACCCACCCTCTAATTAAAATTATCAACACCTC
CTTAATTGACCTCCCCGCCCCCTCTAGCCTATCATCCTGATGAAACTTTG
GGTCTATCTTAGGAGTATGCCTAATGGTGCAGATCTTAACAGGACTATTC
CTAGCTATACACTATACATCCGACACAGCTACCGCATTCAACTCCGTGGC
CCATATCTGCCGAGACGTTAACTATGGCTGAGTTCTCCGATATCTACATG
CCAACGGAGCATCTATATTCTTCATCTGCCTTTACATTCATGTAGGTCGA
GGACTCTACTATGGGTCCTACATATACTCAGAAACATGAAACATCGGAAT
TATCCTCTTATTTGCAGTAATAGCTACTGCCTTCATGGGCTACGTTCTTC
CATGAGGACAAATATCCTTCTGAGGAGCAACAGTCATTACCAACCTCCTC
TCTGCTATCCCCTACATTGGTACAGAATTAGTCCAATGAATTTGAGGCGG
TTTCTCCGTAGACAAAGCAACCCTGACACGATTCTTTACCTTCCACTTTC
TATTTCCATTCATCGTAACAGCCCTAGTAATAGTTCACCTACTATTCCTA
CACGAAACAGGATCTAATAACCCCACAGGCATCCCATCAGACTCCGACAT
AATCCCATTCCACCCCTACTACACTATTAAAGACATACTAGGGTTCATAG
TTATACTCTCTATCCTTGCTGCCCTAGTTCTATTCTCTCCAGACCTCCTA
GGAGACCCAGACAATTATACACCAGCCAACCCCCTAAATACTCCCCCACA
CNNNNNNNNNNNNNNNNNNNNNNNNNNNNNNNNNNNNNNNNNNNNNNNNN
NNNNNNNNNNNNNNNNNNNNNNNNNNNNNNNNNNNNNNNNNNNNNNNNNN
NNNNNNNNNNNNNNNNNNNNNNNNNNNNNNNNNNNNNNNNNNNNNNNNNN
NNNNNNNNNNNNNNNNNNNNNNNNNNNNNNNNNNNNNNNNNNNNNNNNNN
NNNNNNNNNNNNNNNNNNNNNNNNNNNNNNNNNNNNNNNNNNNNNNNNNN
NNNNNNNNNNNNNNNNNNNNNNNNNNNNNNNNNNNNNNNNNNNNNNNNNN
NNNNNNNNNNNNNNNNNNNNNNNNNNNNNNNNNNNNNNNN
>INPA 8459 Amazonas Rio Japura
ATGACCAACATCCGAAAAACCCACCCTCTAATTAAAATTATCAACACCTC
CTTAATTGACCTCCCCGCTCCCTCTAGCCTATCATCCTGATGAAACTTTG
GGTCTATCTTAGGAGTATGCCTAATGGTGCAGATCTTAACAGGACTATTC
CTAGCTATACACTATACATCCGACACAGCCACCGCATTCAACTCCGTAGC
CCATATCTGCCGAGACGTTAACTATGGGTGAGTTCTCCGATATCTACACG
CCAACGGAGCATCTATATTCTTCATCTGCCTTTACATTCATGTAGGTCGA
GGACTCTATTATGGATCCTACATATACTCAGAAACATGAAACATCGGAAT
TATCCTCTTATTTGCAGTAATAGCTACTGCCTTCATGGGCTACGTTCTTC
CATGAGGACAAATATCCTTCTGAGGGGCAACAGTCATTACCAACCTCCTC
TCTGCTATCCCGTACATTGGCACAGAATTAGTCCAATGAGTTTGAGGTGG
TTTCTCCGTAGACAAAGCAACCCTGACACGATTCTTTGCCTTCCACTTTC
TATTTCCATTCATCGTAACAGCCCTAGTAATAGTTCACCTACTATTCCTA
CACGAAACAGGATCTAATAACCCCACAGGCATCCCATCAGACTCCGACAT
AATCCCATTCCACCCCTACTATACTATTAAAGACATACTAGGGTTCATAG
TTATACTCTCTATCCTTGCTGCCCTAGTTCTATTCTCTCCAGACCTCCTA
GGAGACCCAGACAACTATACACCAGCCAACCCCCTWAATACTCCCCCACA
TNNNNNNNNNNNNNNNNNNNNNNNNNNNNNNNNNNNNNNNNNNNNNNNNN
NNNNNNNNNNNNNNNNNNNNNNNNNNNNNNNNNNNNNNNNNNNNNNNNNN
NNNNNNNNNNNNNNNNNNNNNNNNNNNNNNNNNNNNNNNNNNNNNNNNNN
NNNNNNNNNNNNNNNNNNNNNNNNNNNNNNNNNNNNNNNNNNNNNNNNNN
NNNNNNNNNNNNNNNNNNNNNNNNNNNNNNNNNNNNNNNNNNNNNNNNNN
NNNNNNNNNNNNNNNNNNNNNNNNNNNNNNNNNNNNNNNNNNNNNNNNNN
NNNNNNNNNNNNNNNNNNNNNNNNNNNNNNNNNNNNNNNN
>ABX131 Amazonas Rio Preto da Eva
ATGACCAACATCCGAAAAACCCACCCTCTAATTAAAATTATCAACTCCTC
CTTAATTGACCTCCCCGCCCCCTCTAGCCTATCATCCTGATGAAACTTTG
GGTCTATCTTAGGAGTATGCCTAATGGTACAAATCTTAACAGGACTATTC
CTAGCTATACACTATACATCCGACACAGCTACCGCATTCAACTCCGTGGC
CCATATCTGCCGAGACGTTAACTATGGGTGAGTTCTTCGATATCTACACG
CCAACGGAGCATCTATATTCTTCATCTGCCTTTACATTCATGTAGGTCGA
GGACTCTACTATGGGTCCTACATATACTCAGAAACATGAAACATCGGAAT
TATCCTCTTATTTGCAGTAATAGCTACTGCCTTCATGGGCTACGTTCTTC
CATGAGGACAAATATCCTTCTGAGGAGCAACAGTCATTACCAACCTCCTC
TCTGCTATCCCTTACATTGGCACAGAATTAGTCCAATGAATTTGAGGAGG
TTTCTCCGTAGACAAAGCAACCCTGACACGATTCTTTGCCTTCCACTTTC
TATTTCCATTCATCGTAACAGCCCTAGTAATAGTTCACCTACTATTCCTA
CACGAAACAGGATCTAATAACCCCACAGGCATCCCATCAGACTCCGACAT
AATCCCATTCCACCCCTACTACACTATCAAAGACATACTAGGGTTCATAG
TTATACTCTCTATCCTTGCTGCCCTAGTTCTATTCTCTCCAGACCTCCTA
GGAGACCCAGACAATTATACACCAGCCAACCCCCTAAATACTCCCCCACA
CNNNNNNNNNNNNNNNNNNNNNNNNNNNNNNNNNNNNNNNNNNNNNNNNN
NNNNNNNNNNNNNNNNNNNNNNNNNNNNNNNNNNNNNNNNNNNNNNNNNN
NNNNNNNNNNNNNNNNNNNNNNNNNNNNNNNNNNNNNNNNNNNNNNNNNN
NNNNNNNNNNNNNNNNNNNNNNNNNNNNNNNNNNNNNNNNNNNNNNNNNN
NNNNNNNNNNNNNNNNNNNNNNNNNNNNNNNNNNNNNNNNNNNNNNNNNN
NNNNNNNNNNNNNNNNNNNNNNNNNNNNNNNNNNNNNNNNNNNNNNNNNN
NNNNNNNNNNNNNNNNNNNNNNNNNNNNNNNNNNNNNNNN
>PR02020 7 Para Vitoria do Xingu Para
ATGACCAACATCCGAAAAACCCACCCTCTAATTAAAATTATCAACACCTC
CTTAATTGACCTCCCCGCCCCCTCCAGCCTATCATCCTGATGAAACTTTG
GATCTATCTTAGGAGTATGCCTAATGGTGCAAATCTTAACAGGACTATTC
CTAGCTATACACTATACATCCGACACAGCTACCGCATTCAACTCCGTGGC
CCATATCTGCCGAGACGTTAACTATGGATGAGTCCTCCGATATCTACACG
CCAACGGAGCATCTATATTCTTCATCTGTCTTTACATTCATGTAGGTCGA
GGACTCTACTATGGGTCCTACATATACTCAGAAACATGAAACATCGGAAT
TATCCTCTTATTTGCAGTAATAGCTACTGCCTTCATGGGCTACGTTCTTC
CATGAGGACAAATATCCTTCTGAGGAGCAACAGTCATTACCAACCTCCTC
TCTGCCATCCCCTACATTGGCACAGAATTAGTTCAATGAATTTGAGGCGG
CTTCTCCGTAGACAAAGCAACCCTGACACGATTCTTTGCCTTCCATTTTC
TATTTCCATTCATCGTAACAGCCCTAGTAATAGTTCACCTACTATTCCTA
CACGAAACAGGATCTAATAACCCCACAGGCATCCCATCAGACTCCGACAT
AATCCCATTCCACCCCTACTACACTATTAAAGACATACTAGGATTCATAA
TTATACTCTCTATCCTTGCTGCCCTAGTTCTATTCTCTCCAGACCTCCTA
GGAGACCCAGACAATTACACACCAGCCAACCCCCTAAATACTCCCCCACA
CNNNNNNNNNNNNNNNNNNNNNNNNNNNNNNNNNNNNNNNNNNNNNNNNN
NNNNNNNNNNNNNNNNNNNNNNNNNNNNNNNNNNNNNNNNNNNNNNNNNN
NNNNNNNNNNNNNNNNNNNNNNNNNNNNNNNNNNNNNNNNNNNNNNNNNN
NNNNNNNNNNNNNNNNNNNNNNNNNNNNNNNNNNNNNNNNNNNNNNNNNN
NNNNNNNNNNNNNNNNNNNNNNNNNNNNNNNNNNNNNNNNNNNNNNNNNN
NNNNNNNNNNNNNNNNNNNNNNNNNNNNNNNNNNNNNNNNNNNNNNNNNN
NNNNNNNNNNNNNNNNNNNNNNNNNNNNNNNNNNNNNNNN
>CMNH78289 Venezuela Bolivar
ATGACCAACATCCGAAAAACCCATCCTCTAATTAAAATTATTAACACTTC
CTTAATTGACCTCCCCGCCCCCTCCAGCCTATCATCCTGATGAAACTTTG
GATCTATCTTAGGAGTATGCCTAGTGGTACAAATCTTAACAGGACTATTC
CTAGCTATACACTATACATCCGACACAGCTACCGCATTCAACTCCGTAGC
CCATATCTGCCGAGACGTTAACTATGGGTGAGTCCTTCGATATCTACACG
CCAACGGAGCATCTATATTCTTCATCTGCCTTTACATTCATGTAGGTCGA
GGACTCTACTATGGGTCCTATATATACTCAGAAACATGAAACATCGGAAT
TATCCTCTTATTTGCAGTAATAGCTACTGCCTTCATGGGCTACGTTCTTC
CATGAGGACAAATATCCTTCTGAGGAGCAACAGTCATTACCAACCTCCTC
TCTGCTATCCCCTATATTGGCACAGAATTAGTTCAATGAATTTGAGGTGG
CTTCTCCGTAAACAAAGCAACCCTGACACGATTTTTTGCCTTCCACTTTC
TATTTCCATTCATCGTAACAGCCCTAGTAATAGTTCATCTACTATTCTTA
CACGAAACAGGATCTAACAACCCCACAGGCATCCCATCAGACTCCGACAT
AATCCCATTTCACCCCTACTACACTATTAAAGACTTACTAGGATTCATAA
TTATACTCTCTATCCTTGCTGCCTTAGTTCTATTCTCTCCAGACCTCCTA
GGAGACCCAGACAATTATACACCAGCCAACCCCCTAAATACTCCCCCACA
CATTAAGCCAGAGTGATACTTTCTATTCGCCTATGCAATTCTACGATCCA
TCCCAAATAAACTTGGAGGGGTGCTAGCTCTGATCTTCTCTATTCTAATT
TTAGCCGCCATCCCAATACTCCATGCATCTAAACAACGAAGCATAATATT
CCGACCTCTTAGCCAATGCTTATTCTGACTCCTAGTAGCAGTCCTACTAA
CACTAACATGAATCGGAGGCCAACCTGTTGAACACCCCTATATTATTATT
GGTCAAATAGCATCCATCCTGTACTTTATAATTATTCTAATCTTTATACC
CTTAATTAGCATGACAGAAAATTACCTACTAAAATGAAGA
>UFMG6819 Minas Gerais Jequitai
ATGACCAACATCCGAAAAACCCATCCTCTAATCAAAATTATCAACACCTC
CTTAATTGACCTCCCCGCCCCCTCCAACCTATCATCCTGATGAAACTTTG
GATCTATCTTAGGAGTATGCCTAGTGGTACAAATCTTAACAGGGCTATTC
CTAGCTATACACTATACATCCGACACAGCTACCGCATTCAACTCCGTGGC
CCATATCTGCCGAGACGTTAACTATGGGTGAGTCCTCCGATATCTACACG
CCAACGGAGCATCTATATTCTTCATCTGCCTTTACATTCATGTAGGTCGA
GGACTCTACTATGGCTCCTATATATACTCAGAAACATGAAACATCGGAAT
TATCCTCTTATTTGCAGTAATAGCTACTGCCTTCATGGGCTACGTTCTTC
CATGAGGACAAATATCCTTCTGAGGAGCAACAGTTATTACTAACCTCCTC
TCTGCCATCCCCTACATTGGCACAGAATTAGTTCAATGAATTTGAGGTGG
CTTCTCCGTAGACAAAGCAACCCTAACACGATTCTTTGCCTTCCACTTTC
TATTTCCATTCATCGTAACAGCCCTAGTAATAGTTCACCTACTATTCCTA
CACGAAACAGGATCTAACAACCCCACAGGCATCCCATCAGACTCCGACAT
AATCCCATTTCACCCCTACTACACTATTAAAGACATACTAGGATTCATAA
TTATACTCTCTATCCTTGCTGCCCTAGTTCTATTCTCTCCAGACCTCCTA
GGAGACCCAGACAATTATACACCAGCCAACCCCCTAAATACTCCCCCACA
CNNNNNNNNNNNNNNNNNNNNNNNNNNNNNNNNNNNNNNNNNNNNNNNNN
NNNNNNNNNNNNNNNNNNNNNNNNNNNNNNNNNNNNNNNNNNNNNNNNNN
NNNNNNNNNNNNNNNNNNNNNNNNNNNNNNNNNNNNNNNNNNNNNNNNNN
NNNNNNNNNNNNNNNNNNNNNNNNNNNNNNNNNNNNNNNNNNNNNNNNNN
NNNNNNNNNNNNNNNNNNNNNNNNNNNNNNNNNNNNNNNNNNNNNNNNNN
NNNNNNNNNNNNNNNNNNNNNNNNNNNNNNNNNNNNNNNNNNNNNNNNNN
NNNNNNNNNNNNNNNNNNNNNNNNNNNNNNNNNNNNNNNN
>IDSM1348 Amazonas Juami Japura
NNNNNNNNNNNNNNNNNNNNNNNNNNNNNNNNNNNNNNNNNNNNNNNNNN
NNNNNTTGACCTCCCCGCCCCCTCTAGCCTATCATCCTGATGAAACTTTG
GGTCTATCTTAGGAGTATGCCTAATGGTGCAGATCTTAACAGGACTATTC
CTAGCTATACACTATACATCCGACACAGCTACCGCATTCAACTCCGTGGC
CCATATCTGCCGAGACGTTAACTATGGATGAGTTCTCCGATATCTACATG
CCAACGGAGCATCTATATTCTTCATCTGCCTYTACATTCATGTAGGTCGA
GGACTCTACTATGGGTCCTACATATACTCAGAAACATGAAACATCGGAAT
TATCCTCTTATTTGCAGTAATAGCTACTGCCTTCATGGGCTACGTTCTTC
CATGAGGACAAATATCCTTCTGAGGAGCAACAGTCATTACCAACCTCCTC
TCTGCTATCCCTTACATTGGTACAGAACTAGTCCAATGAATTTGAGGCGG
TTTCTCCGTAGACAAAGCAACCCTGACACGATTCTTTGCCTTCCACTTTC
TATTTCCATTCATCGTAACAGCCCTAGTAATAGTTCACCTACTATTCTTA
CACGAAACAGGATCTAATAACCCCACAGGCATCCCATCAGACTCCGACAT
AATCCCATTCCACCCCTACTACACTATTAAAGACATACTAGGGTTCATAG
TTATACTCTCTATCCTTGCTGCCCTAGTTCTATTCTCTCCAGACCTCCTA
GGAGACCCAGACAATTATACACCAGCNNNNNNNNNNNNNNNNNNNNNNNN
NNNNNNNNNNNNNNNNNNNNNNNNNNNNNNNNNNNNNNNNNNNNNNNNNN
NNNNNNNNNNNNNNNNNNNNNNNNNNNNNNNNNNNNNNNNNNNNNNNNNN
NNNNNNNNNNNNNNNNNNNNNNNNNNNNNNNNNNNNNNNNNNNNNNNNNN
NNNNNNNNNNNNNNNNNNNNNNNNNNNNNNNNNNNNNNNNNNNNNNNNNN
NNNNNNNNNNNNNNNNNNNNNNNNNNNNNNNNNNNNNNNNNNNNNNNNNN
NNNNNNNNNNNNNNNNNNNNNNNNNNNNNNNNNNNNNNNNNNNNNNNNNN
NNNNNNNNNNNNNNNNNNNNNNNNNNNNNNNNNNNNNNNN
>IDSM1349 Amazonas Juami Japura
ATGACCAACATCCGAAAAACCCACCCTCTAATTAAAATTATCAACACCTC
CTTAATTGACCTCCCCGCCCCCTCTAGCCTATCATCCTGATGAAACTTTG
GGTCTATCTTAGGAGTATGCCTAATGGTGCAGATCTTAACAGGACTATTC
CTAGCTATACACTATACATCCGACACAGCTACCGCATTCAACTCCGTGGC
CCATATCTGCCGAGACGTTAACTATGGCTGAGTTCTCCGATATCTACATG
CCAACGGAGCATCTATATTCTTCATCTGCCTCTACATTCATGTAGGTCGA
GGACTCTACTATGGGTCCTACATATACTCAGAAACATGAAACATCGGAAT
TATCCTYTTATTTGCAGTAATAGCTACTGCCTTCATGGGCTACGTTCTTC
CATGAGGACAAATATCCTTCTGAGGRGCAACAGTCATTACCAACCTCCTC
TCTGCTATCCCTTACATTGGTACAGAACTAGTCCAATGAATTTGAGGCGG
TTTCTCCGTAGACAAAGCAACCCTGACACGATTCTTTGCCTTCCACTTTC
TATTTCCATTCATCGTAACAGCCCTAGTAATAGTTCACCTACTATTCTTA
CACGAAACAGGATCTAATAACCCCACAGGCATCCCATCAGACTCCGACAT
AATCCCATTCCACCCCTMCTACACTATTAAAGACATACTMGGSTTCATAG
TTATMCTCTCTATCCTTGCTGCCCTTGTTCTATTCTCTCCAGACCTCCTA
GGAGACCCAGACAATTANNNNNNNNNNNNNNNNNNNNNNNNNNNNNNNNN
NNNNNNNNNNNNNNNNNNNNNNNNNNNNNNNNNNNNNNNNNNNNNNNNNN
NNNNNNNNNNNNNNNNNNNNNNNNNNNNNNNNNNNNNNNNNNNNNNNNNN
NNNNNNNNNNNNNNNNNNNNNNNNNNNNNNNNNNNNNNNNNNNNNNNNNN
NNNNNNNNNNNNNNNNNNNNNNNNNNNNNNNNNNNNNNNNNNNNNNNNNN
NNNNNNNNNNNNNNNNNNNNNNNNNNNNNNNNNNNNNNNNNNNNNNNNNN
NNNNNNNNNNNNNNNNNNNNNNNNNNNNNNNNNNNNNNNNNNNNNNNNNN
NNNNNNNNNNNNNNNNNNNNNNNNNNNNNNNNNNNNNNNN
>JS35 Mato Grosso Baia Sao Joao
ATGACCAACATCCGAAAAACCCACCCTCTAATTAAAATTATCAACACCTC
CTTAATTGACCTCCCCGCCCCCTCCAGCCTATCATCCTGATGAAACTTTG
GGTCTATCTTAGGAGTATGCCTAGTGGTACAAATCTTAACAGGACTATTC
CTAGCTATACACTATACATCCGACACAGCTACCGCATTCAACTCCGTGGC
CCATATCTGCCGAGACGTTAACTATGGATGAGTCCTCCGATATCTACACG
CCAACGGAGCATCTATATTCTTCATCTGCCTTTACATTCATGTAGGTCGA
GGACTCTACTATGGCTCCTATATATACTCAAAAACATGAAACATCGGAAT
TATCCTCTTATTTGCAGTAATAGCTACTGCCTTCATGGGCTACGTTCTTC
CATGAGGACAAATATCCTTCTGAGGGGCAACAGTCATTACCAACCTCCTC
TCTGCCATCCCCTACATTGGCACAGAATTAGTTCAATGAATTTGAGGTGG
CTTCTCCGTAGACAAAGCAACCCTGACACGATTCTTTGCCTTCCACTTTC
TATTTCCATTCATCGTAACAGCCCTAGTAATAGTTCACCTACTATTCCTA
CACGAAACAGGATCTAACAACCCCACAGGCATCCCATCAGACTCCGACAT
AATCCCATTTCACCCCTACTACACTATTAAAGACATACTAGGATTCATAA
TTATACTCTCTATCCTTGCTGCCCTAGTTCTATTCTCTCCAGACCTCCTA
GGAGACCCAGACAATTATACACCAGCCAACCCCCTAAATACTCCCCCACA
CNNNNNNNNNNNNNNNNNNNNNNNNNNNNNNNNNNNNNNNNNNNNNNNNN
NNNNNNNNNNNNNNNNNNNNNNNNNNNNNNNNNNNNNNNNNNNNNNNNNN
NNNNNNNNNNNNNNNNNNNNNNNNNNNNNNNNNNNNNNNNNNNNNNNNNN
NNNNNNNNNNNNNNNNNNNNNNNNNNNNNNNNNNNNNNNNNNNNNNNNNN
NNNNNNNNNNNNNNNNNNNNNNNNNNNNNNNNNNNNNNNNNNNNNNNNNN
NNNNNNNNNNNNNNNNNNNNNNNNNNNNNNNNNNNNNNNNNNNNNNNNNN
NNNNNNNNNNNNNNNNNNNNNNNNNNNNNNNNNNNNNNNN
>JS36 Mato Grosso Baia Sao Joao
ATGACCAACATCCGAAAAACCCACCCTCTAATTAAAATTATCAACCCCTC
CTTAATTGACCTCCCCGCCCCCTCCAGCCTATCATCCTGATGAAACTTTG
GGTCTATCTTAGGAGTATGCCTAGTGGTACAAATCTTAACAGGACTATTC
CTAGCTATACACTATACATCCGACACAGCTACCGCATTCAACTCCGTAGC
CCATATCTGCCGAGACGTTAACTATGGATGAGTCCTCCGATATCTACACG
CCAACGGAGCATCTATATTCTTCATCTGCCTTTACATTCATGTAGGTCGA
GGACTCTACTATGGCTCCTATATATACTCAAAAACATGAAACATCGGAAT
TATCCTCTTATTTGCAGTAATAGCTACTGCCTTCATGGGCTACGTTCTTC
CATGAGGACAAATATCCTTCTGAGGAGCAACAGTCATTACCAACCTCCTC
TCTGCCATCCCCTACATTGGCACAGAATTAGTTCAATGAATTTGAGGTGG
TTTCTCCGTAGACAAAGCAACCCTGACACGATTCTTTGCCTTCCACTTTC
TATTTCCATTCATCGTAACAGCCCTAGTAATAGTTCACCTACTATTCCTA
CACGAAACAGGATCTAACAACCCCACAGGCATCCCATCAGACTCCGACAT
AATCCCATTTCACCCCTACTACACTATTAAAGACATACTAGGATTCATAA
TTATACTCTCTATCCTTGCTGCCCTAGTTCTATTCTCTCCAGACCTCCTA
GGAGACCCAGACAATTATACACCAGCCAACCCCCTAAATACTCCCCCACA
CNNNNNNNNNNNNNNNNNNNNNNNNNNNNNNNNNNNNNNNNNNNNNNNNN
NNNNNNNNNNNNNNNNNNNNNNNNNNNNNNNNNNNNNNNNNNNNNNNNNN
NNNNNNNNNNNNNNNNNNNNNNNNNNNNNNNNNNNNNNNNNNNNNNNNNN
NNNNNNNNNNNNNNNNNNNNNNNNNNNNNNNNNNNNNNNNNNNNNNNNNN
NNNNNNNNNNNNNNNNNNNNNNNNNNNNNNNNNNNNNNNNNNNNNNNNNN
NNNNNNNNNNNNNNNNNNNNNNNNNNNNNNNNNNNNNNNNNNNNNNNNNN
NNNNNNNNNNNNNNNNNNNNNNNNNNNNNNNNNNNNNNNN
>JS37 Mato Grosso Baia Sao Joao
ATGACCAACATCCGAAAAACCCACCCTCTAATTAAAATTATCAACACCTC
CTTAATTGACCTCCCCGCCCCCTCCAGCCTATCATCCTGATGAAACTTTG
GGTCTATCTTAGGAGTATGCCTAGTGGTACAAATCTTAACAGGACTATTC
CTAGCTATACACTATACATCCGACACAGCTACCGCATTCAACTCCGTGGC
CCATATCTGCCGAGACGTTAACTATGGATGAGTCCTCCGATATCTACACG
CCAACGGAGCATCTATATTCTTCATCTGCCTTTACATTCATGTAGGTCGA
GGACTCTACTATGGCTCCTATATATACTCAAAAACATGAAACATCGGAAT
TATCCTCTTATTTGCAGTAATAGCTACTGCCTTCATGGGCTACGTTCTTC
CATGAGGACAAATATCCTTCTGAGGAGCAACAGTCATTACCAACCTCCTC
TCTGCCATCCCCTACATTGGCACAGAATTAGTTCAATGAATTTGAGGTGG
TTTCTCCGTAGACAAAGCAACCCTGACACGATTCTTTGCCTTCCACTTTC
TATTTCCATTCATCGTAACAGCCCTAGTAATAGTTCACCTACTATTCCTA
CACGAAACAGGATCTAACAACCCCACAGGCATCCCATCAGACTCCGACAT
AATCCCATTTCACCCCTACTACACTATTAAAGACATACTAGGATTCATAA
TTATACTCTCTATCCTTGCTGCCCTAGTTCTATTCTCTCCAGACCTCCTA
GGAGACCCAGACAATTATACACCAGCCAACCCCCTAAATACTCCCCCACA
CNNNNNNNNNNNNNNNNNNNNNNNNNNNNNNNNNNNNNNNNNNNNNNNNN
NNNNNNNNNNNNNNNNNNNNNNNNNNNNNNNNNNNNNNNNNNNNNNNNNN
NNNNNNNNNNNNNNNNNNNNNNNNNNNNNNNNNNNNNNNNNNNNNNNNNN
NNNNNNNNNNNNNNNNNNNNNNNNNNNNNNNNNNNNNNNNNNNNNNNNNN
NNNNNNNNNNNNNNNNNNNNNNNNNNNNNNNNNNNNNNNNNNNNNNNNNN
NNNNNNNNNNNNNNNNNNNNNNNNNNNNNNNNNNNNNNNNNNNNNNNNNN
NNNNNNNNNNNNNNNNNNNNNNNNNNNNNNNNNNNNNNNN
>JS42 Mato Grosso Baia Sao Joao
NNNNNNNNNNNNNNNNNNNNNNNNNNNNNNNNNNNNNNNNNNNNNNNNNN
NNNNNNNNNNNNNNNNNNNNNNNNCAGCCTATCATCCTGATGAAACTTTG
GGTCTATCTTAGGAGTATGCCTAGTGGTACAAATCTTAACAGGACTATTC
CTAGGTATACACTATACATCCGACACAGCTACCGCATTCAACTCCGTGGC
CCATATCTGCCGAGACGTTAACTATGGATGAGTCSTCCGATATCTACACG
CCAACGGAGCATCTATATTCTTCATCTGCCTTTACATTCATGTAGGTCGA
GGACTCTACTATGGCTCCTATATATACTCAAAAACATGAAACATCGGAAT
TATCCTCTTATTTGCAGTAATAGCTACTGCCTTCATGGGCTACGTTCTTC
CATGAGGACAAATATCCTTCTGAGGAGCAACAGTCATTACCAACCTCCTC
TCTGCCATCCCCTACATTGGCACAGAATTAGTTCAATGAATTTGAGGTGG
TTTCTCCGTAGACAAAGCAACCCTGACACGATTCTTTGCCTTCCACTTTC
TATTTCCATTCATCGTAACAGCCCTAGTAATAGTTCACCTACTATTCCTA
CACGAAACAGGATCTAACAACCCCACAGGCATCCCATCAGACTCCGACAT
AATCCCATTTCACCCCTACTACACTATTAAAGACATACTAGGATTCATAA
TTATACTCTCTATCCTTGCTGCCCTAGTTCTATTCTCTCCAGACCTCCTA
GGAGACCCAGACAATTANNNNNNNNNNNNNNNNNNNNNNNNNNNNNNNNN
NNNNNNNNNNNNNNNNNNNNNNNNNNNNNNNNNNNNNNNNNNNNNNNNNN
NNNNNNNNNNNNNNNNNNNNNNNNNNNNNNNNNNNNNNNNNNNNNNNNNN
NNNNNNNNNNNNNNNNNNNNNNNNNNNNNNNNNNNNNNNNNNNNNNNNNN
NNNNNNNNNNNNNNNNNNNNNNNNNNNNNNNNNNNNNNNNNNNNNNNNNN
NNNNNNNNNNNNNNNNNNNNNNNNNNNNNNNNNNNNNNNNNNNNNNNNNN
NNNNNNNNNNNNNNNNNNNNNNNNNNNNNNNNNNNNNNNNNNNNNNNNNN
NNNNNNNNNNNNNNNNNNNNNNNNNNNNNNNNNNNNNNNN
>JS43 Mato Grosso Baia Sao Joao
ATGACCAACATCCGAAAAACCCACCCTCTAATTAAAATTATCAACACCTC
CTTAATTGACCTCCCCGCCCCCTCCAGCCTATCATCCTGATGAAACTTTG
GGTCTATCTTAGGAGTATGCCTAGTGGTACAAATCTTAACAGGACTATTC
CTAGCTATACACTATACATCCGACACAGCTACCGCATTCAACTCCGTGGC
CCATATCTGCCGAGACGTTAACTATGGATGAGTCCTCCGATATCTACACG
CCAACGGAGCATCTATATTCTTCATCTGCCTTTACATTCATGTAGGTCGA
GGACTCTACTATGGCTCCTATATATACTCAAAAACATGAAACATCGGAAT
TATCCTCTTATTTGCAGTAATAGCTACTGCCTTCATGGGCTACGTTCTTC
CATGAGGACAAATATCCTTCTGAGGAGCAACAGTCATTACCAACCTCCTC
TCTGCCATCCCCTACATTGGCACAGAATTAGTTCAATGAATTTGAGGTGG
TTTCTCCGTAGACAAAGCAACCCTGACACGATTCTTTGCCTTCCACTTTC
TATTTCCATTCATCGTAACAGCCCTAGTAATAGTTCACCTACTATTCCTA
CACGAAACAGGATCTAACAACCCCACAGGCATCCCATCAGACTCCGACAT
AATCCCATTTCACCCCTACTACACTATTAAAGACATACTAGGATTCATAA
TTATACTCTCTATCCTTGCTGCCCTAGTTCTATTCTCTCCAGACCTCCTA
GGAGACCCAGACAATTATACACCAGCCAACCCCCTAAATACTCCCCCACA
CNNNNNNNNNNNNNNNNNNNNNNNNNNNNNNNNNNNNNNNNNNNNNNNNN
NNNNNNNNNNNNNNNNNNNNNNNNNNNNNNNNNNNNNNNNNNNNNNNNNN
NNNNNNNNNNNNNNNNNNNNNNNNNNNNNNNNNNNNNNNNNNNNNNNNNN
NNNNNNNNNNNNNNNNNNNNNNNNNNNNNNNNNNNNNNNNNNNNNNNNNN
NNNNNNNNNNNNNNNNNNNNNNNNNNNNNNNNNNNNNNNNNNNNNNNNNN
NNNNNNNNNNNNNNNNNNNNNNNNNNNNNNNNNNNNNNNNNNNNNNNNNN
NNNNNNNNNNNNNNNNNNNNNNNNNNNNNNNNNNNNNNNN
>TS289 Mato Grosso Baia Sao Joao
ATGACCAACATCCGAAAAACCCACCCTCTAATTAAAATTATCAACACCTC
CTTAATTGACCTCCCCGCCCCCTCCAGCCTATCATCCTGATGAAACTTTG
GGTCTATCTTAGGAGTATGCCTAGTGGTACAAATCTTAACAGGACTATTC
CTAGCTATACACTATACATCCGACACAGCTACCGCATTCAACTCCGTGGC
CCATATCTGCCGAGACGTTAACTATGGATGAGTCCTCCGATATCTACACG
CCAACGGAGCATCTATATTCTTCATCTGCCTTTACATTCATGTAGGTCGA
GGACTCTACTATGGCTCCTATATATACTCAAAAACATGAAACATCGGAAT
TATCCTCTTATTTGCAGTAATAGCTACTGCCTTCATGGGCTACGTTCTTC
CATGAGGACAAATATCCTTCTGAGGAGCAACAGTCATTACCAACCTCCTC
TCTGCCATCCCCTACATTGGCACAGAATTAGTTCAATGAATTTGAGGTGG
TTTCTCCGTAGACAAAGCAACCCTGACACGATTCTTTGCCTTCCACTTTY
TATTTCCATTCATCGTAACAGCCCTAGTAATAGTTCACCTACTATTCCTA
CACGAAACAGGATCTAACAACCCCACAGGCATCCCATCAGACTCCGACAT
AATCCCATTTCACCCCTACTACACTATTAAAGACATACTAGGATTCATAA
TTATACTCTCTATCCTTGCTGCCCTAGTTCTATTCTCTCCAGACCTCCTA
GGAGACCCAGACAATTATACACCAGCCAACCCCNNNNNNNNNNNNNNNNN
NNNNNNNNNNNNNNNNNNNNNNNNNNNNNNNNNNNNNNNNNNNNNNNNNN
NNNNNNNNNNNNNNNNNNNNNNNNNNNNNNNNNNNNNNNNNNNNNNNNNN
NNNNNNNNNNNNNNNNNNNNNNNNNNNNNNNNNNNNNNNNNNNNNNNNNN
NNNNNNNNNNNNNNNNNNNNNNNNNNNNNNNNNNNNNNNNNNNNNNNNNN
NNNNNNNNNNNNNNNNNNNNNNNNNNNNNNNNNNNNNNNNNNNNNNNNNN
NNNNNNNNNNNNNNNNNNNNNNNNNNNNNNNNNNNNNNNNNNNNNNNNNN
NNNNNNNNNNNNNNNNNNNNNNNNNNNNNNNNNNNNNNNN
>ROM104032 Ecuador Orellana
ATGACCAACATCCGAAAAACCCACCCTCTAATTAAAATTATCAACACCTC
CTTAATTGACCTCCCCGCCCCCTCTAGCCTATCGTCCTGATGAAACTTTG
GGTCTATCTTAGGAGTATGCCTAATAGTGCAGATCTTAACAGGACTATTC
CTAGCTATACACTATACATCAGACACAGCTACCGCATTCAACTCCGTGGC
CCATATCTGCCGAGACGTTAACTATGGGTGAGTTCTCCGATATCTACACG
CCAACGGAGCATCTATATTCTTCATCTGCCTTTACATTCATGTAGGTCGA
GGACTCTACTATGGGTCCTATATATACTCAGAAACATGAAACATCGGAAT
TATCCTCTTATTTGCAGTAATAGCTACTGCCTTCATGGGCTACGTTCTTC
CATGAGGACAAATATCCTTCTGAGGAGCAACAGTCATTACCAACCTCCTC
TCTGCTATCCCTTACATTGGCACAGAATTAGTCCAATGAATTTGAGGCGG
TTTCTCCGTAGACAAAGCAACCTTGACACGATTCTTTGCCTTCCACTTTC
TATTTCCATTCATCGTAACAGCCCTAGTAATAGTTCACCTACTATTCCTA
CACGAAACAGGATCTAATAACCCCACAGGCATCCCATCAGACTCCGACAT
AATCCCATTCCACCCCTACTACACTATTAAAGACATACTAGGGTTCACAG
TTACACTCTCTATCCTTGCCGCCCTAGTCCTATTCTCTCCAGACCTCCTA
GGAGACCCAGACAATTATACACCAGCCAATCCCCTAAATACTCCCCCACA
CATTAAGCCAGAGTGATACTTTCTATTCGCCTACGCAATTCTACGATCCA
TCCCAAATAAACTTGGAGGAGTGTTAGCCCTGATCTTCTCTATTCTAATT
TTAGCCACCATCCCAATACTCCATACATCTAAACAACGAAGCATAATATT
CCGACCTCTTAGCCAATGCTTATTCTGACTACTAGTAGCAGTCCTACTAA
CACTAACATGAATCGGAAGCCAACCTGTTGAACACCCCTATATTATTATC
GGACAAATAGCATCTATCCTATACTTTATAATTATTCTAATCTTCATACC
TTTAATTAGCATGACAGAAAATTACCTACTAAAATGAAGA
>ROM104389 Ecuador Orellana
ATGACCAACATCCGAAAAACCCACCCTCTAATTAAAATTATCAACACCTC
CTTAATTGACCTCCCCGCCCCCTCTAGCCTATCGTCCTGATGAAACTTTG
GGTCTATCTTAGGAGTATGCCTAATAGTGCAGATCTTAACAGGACTATTC
CTAGCTATACACTATACATCAGACACAGCTACCGCATTCAACTCCGTGGC
CCATATCTGCCGAGACGTTAACTATGGGTGAGTTCTCCGATATCTACACG
CCAACGGAGCATCTATATTCTTCATCTGCCTTTACATTCATGTAGGTCGA
GGACTCTACTATGGGTCCTATATATACTCAGAAACATGAAACATCGGAAT
TATCCTCTTATTTGCAGTAATAGCTACTGCCTTCATGGGCTACGTTCTTC
CATGAGGACAAATATCCTTCTGAGGAGCAACAGTCATTACCAACCTCCTC
TCTGCTATCCCTTACATTGGCACAGAATTAGTCCAATGAATTTGAGGCGG
TTTCTCCGTAGACAAAGCAACCTTGACACGATTCTTTGCCTTCCACTTTC
TATTTCCATTCATCGTAACAGCCCTAGTAATAGTTCACCTACTATTCCTA
CACGAAACAGGATCTAATAACCCCACAGGCATCCCATCAGACTCCGACAT
AATCCCATTCCACCCCTACTACACTATTAAAGACATACTAGGGTTCACAG
TTACACTCTCTATCCTTGCCGCCCTAGTCCTATTCTCTCCAGACCTCCTA
GGAGACCCAGACAATTATACACCAGCCAATCCCCTAAATACTCCCCCACA
CATTAAGCCAGAGTGATACTTTCTATTCGCCTACGCAATTCTACGATCCA
TCCCAAATAAACTTGGAGGAGTGTTAGCCCTGATCTTCTCTATTCTAATT
TTAGCCACCATCCCAATACTCCATACATCTAAACAACGAAGCATAATATT
CCGACCTCTTAGCCAATGCTTATTCTGACTACTAGTAGCAGTCCTACTAA
CACTAACATGAATCGGAAGCCAACCTGTTGAACACCCCTATATTATTATC
GGACAAATAGCATCTATCCTATACTTTATAATTATTCTAATCTTCATACC
TTTAATTAGCATGACAGAAAATTACCTACTAAAATGAAGA
>ROM104199 Panama Colon
ATGACCAACATCCGAAAAACCCACCCTCTAATTAAAATTATCAACACCTC
CTTAATTGACCTCCCCGCCCCCTCCAGCCTATCATCCTGATGAAACTTTG
GATCTATCTTAGGAGTGTGCCTAATGGTGCAGATCTTAACAGGACTATTC
CTAGCTATACACTATACATCCGACACAGCTACCGCATTCAACTCCGTGGC
CCATATCTGCCGAGACGTCAACTATGGGTGAGTCCTCCGATATCTACACG
CCAATGGAGCATCTATATTCTTCATCTGCCTTTACATTCATGTGGGTCGA
GGACTCTACTATGGGTCCTATATATACTCAGAAACATGAAACATCGGAAT
TATCCTCTTATTTACAGTAATAGCTACTGCCTTCATGGGCTACGTTCTTC
CATGAGGACAAATATCCTTCTGAGGAGCAACAGTCATTACCAACCTCCTC
TCTGCCATCCCCTACATTGGCACAGAATTAGTTCAATGGGTTTGAGGCGG
CTTCTCCGTAGACAAAGCAACCCTGACACGATTCTTTGCCTTCCACTTTC
TATTTCCGTTCATCGTAACAGCCCTAGTAATAGTCCACCTACTATTCCTA
CACGAAACAGGATCTAATAACCCCACAGGCATCCCATCAGACTCCGACAT
AATCCCATTTCACCCCTACTACACTATTAAAGACATACTAGGATTCATAA
TTATACTCTCCATCCTTGCTGCCCTAGTTCTATTCTCTCCAGACCTCCTA
GGAGACCCAGACAATTATACACCAGCCAACCCCCTAAATACTCCTCCACA
CATTAAGCCAGAGTGATATTTTCTATTCGCCTATGCAATTCTACGATCCA
TCCCAAATAAGCTTGGAGGAGTGTTAGCCCTGATCTTCTCTATTCTAATC
TTAGCCACCATCCCAATACTCCATGCATCTAAACAACGAAGCATAATATT
CCGACCTCTTAGCCAATGCCTATTCTGACTCCTAATGGCAGTCCTACTAA
CACTAACATGAATCGGAGGCCAACCTGTTGAACACCCCTACATTATTATC
GGTCAAATAGCATCCATCCTGTACTTTATAATTATTCTAATCTTCATACC
CCTAATTAGCATAACAGAAAATTACCTACTAAAATGAAGA
>ROM104200 Panama Colon
ATGACCAACATCCGAAAAACCCACCCTCTAATTAAAATTATCAACACCTC
CTTAATTGACCTCCCCGCCCCCTCCAGCCTATCATCCTGATGAAATTTTG
GATCTATCTTAGGGGTGTGCCTAATGGTGCAGATCTTAACAGGACTATTC
CTAGCTATACACTATACATCCGACACAGCTACCGCATTCAACTCCGTGGC
CCATATCTGCCGAGACGTCAACTATGGGTGAGTCCTCCGATATCTACACG
CCAATGGAGCATCTATATTCTTCATCTGCCTTTACATTCATGTGGGTCGA
GGACTCTACTATGGGTCCTATATATACTCAGAAACATGAAACATCGGAAT
TATCCTCTTATTTACAGTAATAGCTACTGCCTTCATGGGCTACGTTCTTC
CATGAGGACAAATATCCTTCTGAGGAGCAACAGTCATTACCAACCTCCTC
TCTGCCATCCCCTACATTGGCACAGAATTAGTTCAATGGGTTTGAGGCGG
CTTCTCCGTAGACAAAGCAACCCTGACACGATTCTTTGCCTTCCACTTTC
TATTTCCGTTCATCGTAACAGCCCTAGTAATAGTCCACCTACTATTCCTA
CACGAAACAGGATCTAATAACCCCACAGGCATCCCATCAGACTCCGACAT
AATCCCATTTCACCCCTACTACACTATTAAAGACATACTAGGATTCATAA
TTATACTCTCCATCCTTGCTGCCCTAGTTCTATTCTCTCCAGACCTCCTA
GGAGACCCAGACAATTATACACCAGCCAACCCCCTAAATACTCCTCCACA
CATTAAGCCAGAGTGATATTTTCTATTCGCCTATGCAATTCTACGATCCA
TCCCAAATAAGCTTGGAGGAGTGTTAGCCCTGATCTTCTCTATTCTAATC
TTAGCCACCATCCCAATACTCCATGCATCTAAACAACGAAGCATAATATT
CCGACCTCTTAGCCAATGCSTATTCTGACTCCTAATGGCAGTCCTACTAA
CACTAACATGAATCGGAGGCCAACCTGTTGAACACCCCTACATTATTGTC
GGTCAAATAGCATCCATCCTGTACTTTATAATTATTTTAATCTTCATACC
CCTAATTAGCATAACAGAAAATTACCTACTAAAATGAAGA
>ROM104684 Guyana Potaro Siparuni
ATGACCAACATCCGAAAAACCCACCCTCTAATTAAAATTATCAACACTTC
CTTAATTGACCTCCCCGCCCCCTCCAGCCTATCATCCTGATGAAACTTTG
GATCTATCTTAGGAGTATGCCTAGTGGTACAAATCTTAACAGGACTATTC
CTAGCTATACACTATACATCCGACACAGCTACCGCATTCAACTCCGTGGC
CCATATCTGCCGAGACGTTAACTATGGGTGAGTCCTCCGATATCTACACG
CCAACGGAGCATCTATATTCTTCATCTGCCTTTACATTCATGTAGGTCGA
GGACTCTACTATGGGTCCTATATATACTCAGAAACATGAAACATCGGAAT
TATCCTCTTATTTGCAGTAATAGCTACTGCCTTCATGGGCTACGTTCTTC
CATGAGGACAAATATCCTTCTGAGGAGCAACAGTCATTACCAACCTCCTC
TCTGCTATCCCCTATATTGGCACAGAATTAGTTCAATGAATTTGAGGTGG
CTTCTCCGTAGACAAAGCAACCCTGACACGATTCTTTGCCTTCCACTTTC
TATTTCCATTCATCGTAACAGCCCTAGTAATAGTTCACCTACTATTCTTA
CACGAAACAGGATCTAACAACCCCACAGGCATCCCATCAGACTCCGACAT
AATCCCATTTCACCCCTACTACACTATTAAAGACTTACTAGGATTCATAA
TTATACTCTCTATCCTTGCTGCCTTAGTTCTATTCTCTCCAGACCTCCTA
GGAGACCCAGACAATTATACACCAGCCAACCCCCTAAATACTCCCCCACA
CATTAAGCCAGAGTGATACTTTCTATTCGCCTATGCAATTCTACGATCCA
TCCCAAATAAACTTGGAGGAGTGTTAGCTCTGATCTTCTCTATTCTAATT
TTAGTCGCCATCCCAATACTCCATGCATCTAAACAACGAAGCATAATATT
CCGACCTCTTAGCCAATGCTTATTCTGACTCCTAGTAGCAGTCCTACTAA
CACTAACATGAATCGGAGGCCAACCTGTTGAACACCCCTATATTATTATT
GGTCAAATAGCATCCATCCTGTACTTTATAATTATTCTAATCTTTATACC
CTTAATTAGCATGACAGAAAATTACCTACTAAAATGAAGA
>ROM104698 Guyana Potaro Siparuni
ATGACCAACATCCGAAAAACCCACCCTCTAATTAAAATTATCAACACTTC
CTTAATTGACCTCCCCGCCCCCTCCAGCCTATCATCCTGATGAAACTTTG
GATCTATCTTAGGAGTATGCCTAGTGGTACAAATCTTAACAGGACTATTC
CTAGCTATACACTATACATCCGACACAGCTACCGCATTCAACTCCGTGGC
CCATATCTGCCGAGACGTTAACTATGGGTGAGTCCTCCGATATCTACACG
CCAACGGAGCATCTATATTCTTCATCTGCCTTTACATTCATGTAGGTCGA
GGACTCTACTATGGGTCCTATATATACTCAGAAACATGAAACATCGGAAT
TATCCTCTTATTTGCAGTAATAGCTACTGCCTTCATGGGCTACGTTCTTC
CATGAGGACAAATATCCTTCTGAGGAGCAACAGTCATTACCAACCTCCTC
TCTGCTATCCCCTATATTGGCACAGAATTAGTTCAATGAATTTGAGGTGG
CTTCTCCGTAGACAAAGCAACCCTGACACGATTCTTTGCCTTCCACTTTC
TATTTCCATTCATCGTAACAGCCCTAGTAATAGTTCACCTACTATTCTTA
CACGAAACAGGATCTAACAACCCCACAGGCATCCCATCAGACTCCGACAT
AATCCCATTTCACCCCTACTACACTATTAAAGACTTACTAGGATTCATAA
TTATACTCTCTATCCTTGCTGCCTTAGTTCTATTCTCTCCAGACCTCCTA
GGAGACCCAGACAATTATACACCAGCCAACCCCCTAAATACTCCCCCACA
CATTAAGCCAGAGTGATACTTTCTATTCGCCTATGCAATTCTACGATCCA
TCCCAAATAAACTTGGAGGAGTGTTAGCTCTGATCTTCTCTATTCTAATT
TTAGTCGCCATCCCAATACTCCATGCATCTAAACAACGAAGCATAATATT
CCGACCTCTTAGCCAATGCTTATTCTGACTCCTAGTAGCAGTCCTACTAA
CACTAACATGAATCGGAGGCCAACCTGTTGAACACCCCTATATTATTATT
GGTCAAATAGCATCCATCCTGTACTTTATAATTATTCTAATCTTTATACC
CTTAATTAGCATGACAGAAAATTACCTACTAAAATGAAGA
>ROM106563 Guyana Upper Takutu Upper Essequibo
ATGACCAACATTCGAAAAACCCACCCTCTAATTAAAATTATCAACACTTC
CTTAATTGACCTCCCCGCCCCCTCCAGCCTATCATCCTGATGAAACTTTG
GATCCATCTTAGGAGTATGCCTAGTCGTACAAATCTTAACAGGACTATTC
CTAGCTATACACTATACATCCGACACAGCTACCGCATTCAACTCCGTAGC
CCATATCTGCCGAGACGTTAACTATGGATGAGTCCTCCGATATCTACACG
CCAACGGAGCATCCATGTTCTTCATCTGCCTTTACATTCATGTAGGTCGA
GGACTCTACTATGGCTCCTATATATACTCAGAAACATGAAACATCGGAAT
TATCCTCTTATTTACAGTAATAGCTACTGCCTTCATGGGCTACGTTCTTC
CATGAGGACAAATATCCTTCTGAGGAGCAACAGTCATTACCAACCTCCTC
TCTGCCATCCCCTACATTGGCACAGAATTAGTTCAGTGAATTTGAGGTGG
CTTCTCCGTAGACAAAGCAACCCTGACACGATTCTTTACCTTCCACTTTC
TATTTCCATTCATCGTAACAGCCCTAGTAATAGTTCATCTACTATTCTTA
CACGAAACAGGATCTAACAACCCCACAGGCATCCCATCAGACTCCGACAT
AATCCCATTTCACCCCTACTACACTATTAAAGACATACTAGGATTCATAA
TTATATTCTCTGTCCTTGCTGCCTTAGTTCTATTCTCTCCAGACCTCCTA
GGAGACCCAGACAATTATACACCAGCCAACCCCCTAAATACTCCCCCACA
CATTAAGCCAGAGTGATACTTTCTATTCGCCTATGCAATTCTACGATCCA
TCCCAAATAAACTTGGAGGAGTGTTAGCCCTGATCTTCTCTATTCTAATT
TTAGCCACCATCCCAATACTCCATGCATCTAAACAACGAAGCATAATATT
CCGACCTCTCAGCCAATGCTTATTCTGACTCCTAGTAGCAGTCTTACTAA
CACTAACATGAATCGGAGGCCAACCTGTTGAACACCCCTATATTATTATC
GGTCAAATAGCATCCATCCTATACTTTATAATTATTCTAATCTTTATACC
CTTAATTAGCATGACAGAAAATTACCTACTAAAATGAAGA
>ROM106565 Guyana Upper Takutu Upper Essequibo
ATGACCAACATTCGAAAAACCCACCCTCTAATTAAAATTATCAACACTTC
CTTAATTGACCTCCCCGCCCCCTCCAGCCTATCATCCTGATGAAACTTTG
GATCTATCTTAGGAGTATGCCTAGTCGTACAAATCTTAACAGGACTATTC
CTAGCTATACACTATACATCCGACACAGCTACCGCATTCAACTCCGTAGC
CCATATCTGCCGAGACGTTAACTATGGATGAGTCCTCCGATATCTACACG
CCAACGGAGCATCTATGTTCTTCATCTGCCTTTACATTCATGTAGGTCGA
GGACTCTACTATGGGTCCTATATATACTCAGAAACATGAAACATCGGAAT
TATCCTCTTATTTGCAGTAATAGCTACTGCCTTCATGGGCTACGTTCTTC
CATGAGGACAAATATCCTTCTGAGGAGCAACAGTCATTACCAACCTCCTC
TCTGCCATCCCCTACATTGGCACAGAATTAGTTCAGTGAATTTGAGGTGG
CTTCTCCGTAGACAAAGCAACCCTGACACGATTCTTTGCCTTCCACTTTC
TATTTCCATTCATCGTAACAGCCCTAGTAATAGTTCATCTACTATTCTTA
CACGAAACAGGATCTAACAACCCCACAGGCATCCCATCAGACTCCGACAT
AATCCCATTTCACCCCTACTACACTATTAAAGACATACTAGGATTCATAA
TTATACTCTCTGTCCTTGCTGCCTTAGTTCTATTCTCTCCAGATCTCCTA
GGAGACCCAGACAATTATACACCAGCCAACCCCCTAAATACTCCCCCACA
CATTAAGCCAGAGTGATACTTTCTATTCGCCTATGCAATTCTACGATCCA
TCCCAAATAAACTTGGAGGAGTGTTAGCCCTGATCTTCTCTATTCTAATT
TTAGCCACCATCCCAATACTCCATGCATCTAAACAACGAAGCATAATATT
CCGACCTCTTAGCCAATGCTTATTCTGACTCCTAGTAGCAGTCTTACTAA
CACTAACATGAATCGGAGGCCAACCTGTTGAACACCCCTATATTATTATT
GGTCAAATAGCATCCATCCTGTACTTTATAATTATTCTAATCTTTATACC
CTTAATTAGCATAGCAGAAAATTACCTACTAAAATGAAGA
>ROM111632 Guyana Potaro Siparununi
ATGACCAACATCCGAAAAACCCACCCTCTAATTAAAATTATCAACACTTC
CTTAATTGACCTCCCCGCCCCCTCCAGCCTATCATCCTGATGAAACTTTG
GATCTATCTTAGGAGTATGCCTAGTGGTACAAATCTTAACAGGACTATTC
CTAGCTATACACTATACATCCGACACAGCTACCGCATTCAACTCCGTAGC
CCATATCTGCCGAGACGTTAACTATGGGTGAGTCCTCCGATATCTACACG
CCAACGGAGCATCTATATTCTTCATCTGCCTTTACATTCATGTAGGTCGA
GGACTCTACTATGGATCCTATATATACTCAGAAACATGAAACATCGGAAT
TATCCTCTTATTTGCAGTAATAGCTACTGCCTTCATGGGCTACGTTCTTC
CATGAGGACAAATATCCTTCTGAGGAGCAACAGTAATTACCAACCTCCTC
TCTGCTATCCCCTATGTTGGCACAGAATTAGTTCAATGAATTTGAGGTGG
CTTCTCCGTAGACAAAGCAACCCTGACACGATTCTTTGCCTTCCACTTTC
TATTTCCATTCATCGTAACAGCCCTAGTAATAGTTCACCTACTATTCTTA
CACGAAACAGGATCTAACAACCCCACAGGCATCCCATCAGACTCCGACAT
AATCCCATTTCACCCCTACTACACTATTAAAGACTTACTAGGATTCATAA
TTATACTCTCTATCCTTGCTGCCTTAGTTCTATTCTCTCCAGACCTCCTA
GGAGACCCAGACAATTATACACCAGCCAACCCCCTAAATACTCCCCCACA
CATTAAGCCAGAGTGATACTTTCTATTCGCCTATGCAATTCTACGATCCA
TCCCAAATAAACTTGGAGGAGTGTTAGCTCTGATCTTCTCTATTCTAATT
TTAGCCGCCATCCCAATACTCCATGCATCTAAACAACGAAGCATAATATT
CCGACCTCTTAGCCAATGCTTATTCTGACTCCTAGTAGCAGTCCTACTAA
CACTAACATGAATCGGAGGCCAACCTGTTGAACACCCCTATATTATTATT
GGTCAAATAGCATCCATCCTGTACTTTATAATTATTCTAATCTTTATACC
CTTAATTAGCATGACAGAAAATTACCTACTAAAATGAAGA
>ROM115718 Guyana Potaro Siparuni
ATGACCAACATCCGAAAAACCCACCCTCTAATTAAAATTATCAACACTTC
CTTAATTGACCTCCCCGCCCCCTCCAGCCTATCATCCTGATGAAACTTTG
GATCTATATTAGGAGTATGCCTAGTGGTACAAATCTTAACAGGACTATTC
CTAGCTATACACTATACATCCGACACAGCTACCGCATTCAACTCCGTAGC
CCATATCTGCCGAGACGTTAACTATGGGTGAGTCCTCCGATATCTACACG
CCAACGGAGCATCTATATTCTTCATCTGCCTTTACATTCATGTAGGTCGA
GGACTCTACTATGGGTCCTATATATACTCAGAAACATGAAACATCGGAAT
TATCCTCTTATTTGCAGTAATAGCTACTGCCTTCATGGGCTACGTTCTTC
CATGAGGACAAATATCCTTCTGAGGAGCAACAGTCATTACCAACCTCCTC
TCTGCTATCCCCTATGTTGGCACAGAATTAGTTCAATGAATTTGAGGTGG
CTTCTCCGTAGACAAAGCAACCCTGACACGATTCTTTGCCTTCCACTTTC
TATTTCCATTCATCATAACAGCCCTAGTAATAGTTCACCTACTATTCTTA
CACGAAACAGGATCTAACAACCCCACAGGCATCCCATCAGACTCCGACAT
AATCCCATTTCACCCCTACTACACTATTAAAGACTTACTAGGATTCATAA
TTATACTCTCTATCCTTGCTGCCTTAGTTCTATTCTCTCCAGACCTCCTA
GGAGACCCAGACAATTATACACCAGCCAACCCCCTAAATACTCCCCCACA
CATTAAGCCAGAGTGATACTTTCTATTCGCCTATGCAATTCTACGATCCA
TCCCAAATAAACTTGGAGGAGTGTTAGCTCTGATCTTCTCTATTCTAATT
TTAGCCGCCATCCCAATACTCCATGCATCTAAACAACGAAGCATAATATT
CCGACCTCTTAGCCAATGCTTATTCTGAATCCTAGTAGCAGTCCTACTAA
CACTAACATGAATCGGAGCCCAACCTGTTGAACACCCCTATATTATTATT
GGTCAAATAGCATCCATCCTGTACTTTATAATTATTTTAATCTTTATACC
CTTAATTAGCATGACAGAAAATTACCTACTAAAATGAAGA
>ROM117379 Suriname Sipaliwini
ATGACCAACATCCGAAAAACCCACCCTCTAATTAAAATTATCAACACTTC
CTTAATTGACCTCCCCGCCCCCTCCAGCCTATCATCCTGATGAAACTTTG
GATCTATCTTAGGAGTATGCCTAGTGGTACAAATCTTAACAGGACTATTC
CTAGCTATACACTATACATCCGACACAGCTACCGCATTCAACTCCGTAGC
CCATATCTGCCGAGACGTTAACTATGGGTGAGTCCTCCGATATCTACACG
CCAACGGAGCATCTATATTCTTCATCTGCCTTTACATTCATGTAGGTCGA
GGACTCTACTATGGGTCCTATATATACTCAGAAACATGAAACATCGGAAT
TATCCTCTTATTTGCAGTAATAGCTACTGCCTTCATGGGCTACGTTCTTC
CATGAGGACAAATATCCTTCTGAGGAGCAACAGTCATTACCAACCTCCTC
TCTGCTATCCCCTATGTTGGCACAGAATTAGTTCAATGAATTTGAGGTGG
CTTCTCCGTAGACAAAGCAACCCTGACACGATTCTTTGCCTTCCACTTTC
TATTTCCATTCATCGTAACAGCCCTAGTAATAGTTCACCTACTATTCTTA
CACGAAACAGGATCTAACAACCCCACAGGCATCCCATCAGACTCCGACAT
AATCCCATTTCACCCCTACTACACTATTAAAGACTTACTAGGATTCATAA
TTATACTCTCTATCCTTGCTGCCTTAGTTCTATTCTCTCCAGACCTCCTA
GGAGACCCAGACAATTATACACCAGCCAACCCCCTAAATACTCCCCCACA
CATTAAGCCAGAGTGATACTTTCTATTCGCCTATGCAATTCTACGATCCA
TTCCAAATAAACTTGGAGGAGTGTTAGCTCTGATCTTCTCTATTCTAATT
TTAGCCGCCATCCCAATACTCCATGCATCTAAACAACGAAGCATAATATT
CCGACCTCTTAGCCAATGCTTATTCTGACTCCTAGTAGCAGTCCTACTAA
CACTAACATGAATCGGAGGCCAACCTGTTGAACACCCCTATATTATTATT
GGTCAAATAGCATCCATCCTGTACTTTATAATTATTTTAATCTTTATACC
CTTAATTAGCATGACAGAAAATTACCTACTAAAATGAAGA
>Trachops cirrhosus TK19132
ATGACCAACATTCGAAAAACCCACCCCCTACTCAAAATTATCAACAGCTC
CTTTATTGACCTCCCAACTCCCTCTAATTTATCCTCATGATGAAATTTTG
GCTCTCTTTTAGGAGTATGCTTGGCAGTACAAATTCTAACAGGACTATTC
CTAGCAATACACTATACATCAGATACAACTACCGCATTTAATTCTGTTGC
CCATATTTGTCGAGACGTAAACTATGGATGAATACTTCGATATCTCCACG
CCAATGGAGCATCCATATTCTTTATTTGTCTTTATATACATGTAGGTCGA
GGACTATACTATGGATCCTACATGTACTCTGAAACATGAAATGTTGGCAT
TATCCTTCTTTTTATAGTTATAGCCACAGCATTTATAGGCTACGTCTTAC
CATGAGGACAAATATCCTTCTGAGGAGCTACTGTCATTACCAACCTTCTC
TCTGCTATCCCCTATATCGGAACAGATCTTGTCCAATGAATCCGAGGTGG
ATTCTCCGTAGACAAAGCAACCCTTACTCGATTCTTTGCCTTTCACTTTC
TACTTCCCTTCATTGTATCAGCCCTAGTTATAGTTCACCTTCTATTCTTA
CACGAAACTGGATCTAACAATCCAACAGGCATCCCCTCAGACTCAGATAT
AATCCCATTTCATCCATATTATACTATGAAAGACATCCTAGGTATACTAA
TTATACTCACTGCCCTATCAGCACTAGTCTTATTCTACCCAGACCTTCTA
GGAGACCCAGACAACAACATACCAGCCAAGCCTCTTAACACTCCTCCACA
TATCAAACCAGAATGATATTTCCTATTTGCATACGCAATCCTACGCTCCA
TMCCAAATAAACTAGGAGGAGTCCTAGCTCTAGTACTATCCATCTTAATC
CTAGCAGTCATTCCAATACTCCATACGTCCAAACAACGAAGCATGATATT
CCGACCCCTCAGTCAATGTCTATTCTGACTACTTGTATCAGTACTACTAA
CACTAACATGAATCGGAGGCCAACCAGTTGAATATCCATATGTAATTATT
GGCCAAGTAGCCTCAATTCTCTACTTTCTAATCCTTCTAGTTTTTATACC
TCTAGTTAGTATAGTAGAAAACTATTTATTAAAATGAAGA
>Trachops cirrhosus MH 102398
NNNNNNNNNNNNNNNNNNNNNNNNNNNNTACTTAAAATTATTAACAGTTC
CTTTATCGACCTTCCAACTCCCTCTAACTTATCCTCATGATGAAATTTTG
GCTCTCTTTTAGGAGTATGCTTAACAGTACAAATTCTAACAGGATTATTC
CTAGCAATACACTATACATCAGATACAACTACCGCATTTAACTCTGTTGC
CCATATTTGTCGAGACGTAAACTATGGATGAATACTTCGATATCTCCACG
CCAACGGAGCATCCATATTCTTTATTTGCCTCTATATACATGTAGGCCGA
GGACTATACTACGGATCTTATATGTACTCCGAAACATGAAATATTGGCAT
TATTCTTCTTTTTATAGTTATAGCCACAGCATTCATAGGCTACGTCCTAC
CATGAGGACAAATATCCTTCTGAGGAGCTACTGTCATTACCAACCTTCTC
TCTGCCATTCCCTATATCGGAACAGATCTTGTTCAATGAATCTGAGGCGG
ATTCTCCGTAGACAAAGCAACCCTCACTCGATTCTTTGCCTTTCATTTTC
TACTTCCCTTTGTTGTATCAGCCCTAGTTATAGTCCACCTTCTATTCCTA
CACGAAACTGGATCCAACAATCCAACAGGCATCCCCTCAGACTCAGATAT
AATCCCATTTCATCCATATTATACTATCAAAGATATTCTAGGTATACTAA
TTATACTCACTGCTCTGTCAACGCTAGTCCTATTCTCCCCAGATCTTCTA
GGAGACCCAGACAACTATATACCAGCTAATCCTCTTAATACCCCTCCACA
TNNNNNNNNNNNNNNNNNNNNNNNNNNNNNNNNNNNNNNNNNNNNNNNNN
NNNNNNNNNNNNNNNNNNNNNNNNNNNNNNNNNNNNNNNNNNNNNNNNNN
NNNNNNNNNNNNNNNNNNNNNNNNNNNNNNNNNNNNNNNNNNNNNNNNNN
NNNNNNNNNNNNNNNNNNNNNNNNNNNNNNNNNNNNNNNNNNNNNNNNNN
NNNNNNNNNNNNNNNNNNNNNNNNNNNNNNNNNNNNNNNNNNNNNNNNNN
NNNNNNNNNNNNNNNNNNNNNNNNNNNNNNNNNNNNNNNNNNNNNNNNNN
NNNNNNNNNNNNNNNNNNNNNNNNNNNNNNNNNNNNNNNN
>Trachops cirrhosus MH 102399
NNNNNNNNNNNNNNNNNNNNNNNNNNNNTACTTAAAATTATTAACAGCTC
CTTCATCGACCTTCCAACTCCCTCTAATTTATCCTCATGATGAAATTTTG
GCTCTCTTTTAGGAGTATGCTTAGCAGTACAAATTCTAACAGGATTATTT
CTAGCAATACACTATACATCAGACACAACTACCGCATTTAATTCTGTTGC
CCATATTTGTCGAGACGTAAACTATGGATGAATACTTCGATATCTCCACG
CCAATGGAGCATCCATATTCTTTATTTGCCTTTATATACATGTAGGCCGA
GGACTATACTACGGATCTTACATGTACTCCGAAACATGAAATATTGGCAT
TATTCTTCTTTTTATAGTTATAGCCACAGCATTCATAGGCTACGTCCTAC
CATGAGGACAAATATCCTTCTGAGGAGCTACCGTCATTACCAACCTTCTC
TCTGCCATCCCCTATATCGGAACAGACCTTGTCCAATGAATCTGAGGCGG
ATTCTCCGTAGACAAAGCAACTCTTACTCGATTCTTTGCCTTTCATTTCC
TACTTCCCTTTATTGTATCAGCCCTAGTTATAGTCCACCTTCTATTCCTA
CACGAAACTGGATCCAACAATCCAACAGGCATCCCCTCAGACTCAGATAT
AATCCCATTCCATCCATATTATACTATTAAAGATATTCTAGGCATACTAA
TTATACTCACTGCTCTGTCAGCGCTAGTACTATTCTCCCCAGATCTTCTA
GGAGACCCAGACAACTATATACCAGCTAATCCTCTTAATACCCCTCCACA
TNNNNNNNNNNNNNNNNNNNNNNNNNNNNNNNNNNNNNNNNNNNNNNNNN
NNNNNNNNNNNNNNNNNNNNNNNNNNNNNNNNNNNNNNNNNNNNNNNNNN
NNNNNNNNNNNNNNNNNNNNNNNNNNNNNNNNNNNNNNNNNNNNNNNNNN
NNNNNNNNNNNNNNNNNNNNNNNNNNNNNNNNNNNNNNNNNNNNNNNNNN
NNNNNNNNNNNNNNNNNNNNNNNNNNNNNNNNNNNNNNNNNNNNNNNNNN
NNNNNNNNNNNNNNNNNNNNNNNNNNNNNNNNNNNNNNNNNNNNNNNNNN
NNNNNNNNNNNNNNNNNNNNNNNNNNNNNNNNNNNNNNNN
>Lophostoma silvicola TK49884
ATGACCAACATCCGAAAAACTCACCCCCTCCTAAAAATCATCAATAACTC
CCTCGTAGACCTCCCCGCTCCCTCTAACCTATCCTCATGATGAAATTTTG
GATCCCTTTTAGGAGTATGCCTAATCGTACAAATTATAACAGGACTATTT
CTAGCCATGCACTACACATCCGACACAACCACCGCATTCAACTCTGTAGC
CCACATCTGCCGAGACGTTAACTACGGCTGACTCCTTCGATACCTACACG
CTAACGGAGCATCCATATTCTTTATCTGCCTCTACCTTCATGTAGGACGA
GGACTCTACTATGGATCCTACCTATTTTTAGAAACATGAAACGTCGGTAT
CCTTCTCCTCTTTGCAGTCATAGCTACAGCATTTATAGGCTACGTACTAC
CCTGAGGACAAATATCCTTCTGAGGAGCTACAGTCATTACCAACCTTCTC
TCCGCCATCCCCTACATTGGCACAGACCTAGTCCAATGAATCTGAGGCGG
TTTCTCCGTAGACAAAGCTACCCTAACCCGATTCTTCGCCTTCCACTTCC
TCCTACCATTCCTAGTAGCAGCCCTAGTGATAGTTCACCTTCTATTCCTA
CACGAAACAGGATCCAACAATCCCACGGGCATCCCATCAGACCCCGACCT
CATCCCATTCCACCCCTACTATACCATCAAAGATGCCCTAGGATTCTTAA
TTATACTCACTGCTCTATCAGCACTAGTCCTATTTTCCCCAGACCTCCTA
GGGGACCCAGACAACTATATACCAGCAAACCCACTCAACACCCCACCCCA
CATTAAACCAGAATGATATTTCCTCTTCGCCTACGCTATCCTACGTTCCA
TCCCAAACAAACTTGGAGGGGTACTAGCACTAGTATTCTCTATCCTAGTC
CTAGCCATCATTCCAATACTCCATACATCCAAACAACGAAGCATAATATT
TCGCCCCCTCAGTCAATGCCTGTTCTGACTGCTCGTAGCAGTACTACTCA
CACTAACATGAATTGGAGGCCAACCAGTCGAACACCCCTACATCATTATT
GGCCAACTAGCATCAATCCTATACTTCCTAATCCTACTAGTCCTCATACC
TTTAGTCAGCATAATAGAAAACCATCTATTAAAATGAAGA
>Phyllostomus hastatus CMNH78333
ATGACCAACATTCGAAAAACCCATCCACTTCTAAAAATTATCAACAGCTC
CCTTGTAGACCTCTCCGCCCCCTCTAGCCTATCATCATGATGAAACTTCG
GCTCTCTCTTAGGAGTATGCTTAGCCGTACAAATTTTAACAGGACTATTC
CTAGCCATACATTATACATCCGATACAGCCCCAGCATTCAACTCAGTAGC
CCACATCTGCCGAGACGTCAACTACGGCTGAATACTTCGTTACCTTCATG
CCAACGGAGCATCCATATTCTTCATCTGCTTATACCTACACGTAGGCCGA
GGACTCTACTACGGATCCTATACATACTCAGAAACATGAAACGTCGGCAT
CCTCTTACTCTTCGCAGTAATGGCCACCGCATTCATAGGCTATGTTCTAC
CATGAGGACAAATATCTTTCTGAGGAGCAACAGTCATTACAAACCTACTT
TCCGCCATTCCCTATATCGGGACAGACCTTGTCCAATGAATCTGAGGAGG
CTTCTCTGTAGATAAAGCCACTCTAACCCGATTCTTCGCCTTCCACTTTC
TACTACCATTCCTAGTAGCAGCCCTAGTGATAGTCCACCTTCTCTTCCTG
CACGAAACCGGATCTAACAACCCCACAGGCATTCCATCAGACCCCGACCT
AATCCCATTCCATCCCTACTATACCATCAAAGATGCCCTAGGATTCCTAA
TCATACTCACCGCCCTATCAACACTAGTCCTATTCTCCCCAGACCTACTA
GGAGACCACGACAACTATATACCAGCCAACCCCCTAATCACACCCCCACA
CATTAAACCTGAATGATATTTCCTCTTCGCCTATGCAATCCTACGTTCAA
TCCCGAACAAGCTTGGAGGAGTCCTAGCCCTAGTCCTATCAATCCTAGTC
TTAGCTATCATCCCAATACTACACACCTCCAAACAACGAAGCATAATGTT
CCGGCCCCTCAGCCAATGCCTATTCTGACTACTCGTAGCAGTATTACTCA
CACTCACATGAATCGGAGGCCAGCCAGTAGAACACCCCTATATCATCATT
GGCCAACTAACATCAGTCCTCTACTTCCTAATTCTGCTAGTCTTCATACC
CCTAGTCAGTATAGCAGAAAACTACCTTCTAAAATGAAGA
>Chrotopterus auritus TK21039
ATGACCAACACCCGAAAAACCCACCCACTCTTAAAAATCATTAACCACTC
CTTTGTAGACCTCCCTGCTCCATCTAGCCTGTCATCGTGATGGAACTTCG
GCTCTCTTCTAGGAGTCTGCCTCGCAACACAAATTTTAACAGGATTATTC
CTAGCAATACATTACACATCCGACACAACAACTGCATTTGACTCTGTCGC
CCATATCTGCCGAGACGTCAACTACGGATGGGTGCTCCGATACCTTCACG
CCAACGGAGCGTCCATATTCTTCATCTGCCTATATCTGCACATCGGACGC
GGCCTCTACTACGGATCTTACATATACTCAGAAACATGAAACATTGGCAT
TCTCCTCCTCTTCACAGTAATAGCTACCGCCTTCATAGGCTACGTCCTAC
CATGAGGACAAATATCCTTCTGAGGGGCCACAGTTATCACCAACCTCCTC
TCTGCAATCCCCTATATCGGAACAGACCTCGTCCAATGAATCTGAGGCGG
CTTCTCCGTAGACAAAGCCACCCTCACCCGATTCTTCGCCTTTCACTTCC
TACTCCCCTTCATTGTAACCGCTCTTGTAATAGTCCACCTGCTATTTCTA
CACGAGACTGGCTCCAACAACCCAACAGGAATCCCATCAGACTCTGACAT
AATCCCCTTTCACCCCTACTATACTATCAAAGACATCCTAGGACTCTTAA
TAATACTTACAGCCCTTTCAATACTAGTTCTATTTTCACCAGACCTCCTA
GGAGACCCCGACAACTACATACCCGCCAACCCACTCAACACTCCCCCACA
TATTAAACCAGAGTGATACTTCCTCTTTGCCTACGCAATTCTACGCTCTA
TCCCAAACAAGCTCGGAGGAGTTCTTGCCCTAGTCCTATCTATCCTGGTT
CTAGCGGTCATCCCACTACTCCATACATCTAAGCAACGAAGCATGATATT
CCGACCTCTCAGTCAATCCATATTCTGACTACTCGCAGCAGTCCTACTCA
CACTAACATGAATCGGAGGCCAGCCCGTCGAACACCCCTACGTTACCATT
GGCCAAGTGGCATCCATCTTATACTTCATAATCTTACTAGTCCTTATACC
CCTCGCCAGCATCATAGAAAATCGCCTGCTAGAATGAAGA
>Vampyrum spectrum TTU61070
ATGACCAACATCCGAAAAACCCACCCCCTCCTAAAAATCATTAACCACTC
CTTCGTGGACCTCCCCGCCCCATCAAACTTATCATCTTGATGAAACTTCG
GCTCCCTCCTGGGAATCTGCCTTACCGTCCAAATCCTAACAGGGCTATTC
CTGGCCATGCACTACACATCAGACACAGCCACAGCATTCAACTCCGTGAC
CCACATCTGCCGAGACGTCCACTACGGCTGAATTCTCCGGTACCTCCACG
CCAACGGAGCGTCCATATTCTTCATCTGCCTCTACCTTCACATCGGCCGA
GGACTCTACTACGGATCCTACATGTACTCAGAGACATGAAACATTGGAAT
TCTCTTACTCTTCGCAGTAATAGCCACTGCATTCATGGGCTATGTCCTAC
CATGAGGACAAATATCCTTCTGAGGGGCCACAGTCATCACCAACCTCCTC
TCCGCCATCCCCTACATCGGAACAGACCTCGTCCAATGAATCTGAGGAGG
CTTCTCCGTAGACAAAGCCACCCTCACCCGATTCTTCGCCTTTCACTTCC
TCCTCCCCTTCCTCGTATCCGCCCTAGTGATAGTCCACCTTCTATTTCTG
CACGAAACCGGATCCAACAACCCCATGGGCATCCCATCAGACTCAGACAT
AATCCCCTTCCATCCCTACTACACCATTAAAGACATCCTAGGCCTTCTAG
CAATACTCACAGCCCTATCAACATTAGTCCTGTTCTCACCAGACCTACTC
GGAGACCCTGACAACTACATACCAGCCAACCCCTTAAACACCCCTCCACA
CATCAAACCCGAATGATACTTCCTCTTCGCCTACGCAATTCTCCGCTCCA
TCCCAAACAAACTCGGAGGAGTACTAGCCCTGGTCCTGTCCATCTTAGTC
TTGGCGATCATCCCACTGCTCCACACCTCCAAACAACGAAGCATAACTTT
CCGACCCCTTAGCCAATGCCTCTTCTGACTCCTCACAGCAGTCCTACTCA
CACTAACTTGAATTGGAGGCCAACCAGTTGAACACCCCTACATCATCATC
GGGCAAGCAGCATCAATCCTGTACTTCCTAATCCTCCTGGTCTTCATACC
CCTCATCAGCACTGTAGAAAACCACCTGCTAAAATGAAGA
